# Supplementary material for: Acridine 0.75-hydrate
Source: Acta Crystallogr Sect E Struct Rep Online. 2011 Sep 30;67(Pt 10):o2761. doi: 10.1107/S1600536811038220 (PMC3201491; doi:10.1107/S1600536811038220)
Supplement: Supplementary file 1 [file e-67-o2761-sup1.cif]

##############################################################################
#                                                                            #
# This CIF contains the data in a paper accepted for publication in          #
# Acta Crystallographica Section E. It conforms to the requirements of       #
# Notes for Authors for Acta Crystallographica Section E, and has been       #
# peer reviewed under the auspices of the IUCr Commission on Journals.       #
#                                                                            #
# Full details of the Crystallographic Information File format               #
# are given in the paper "The Crystallographic Information File (CIF):       #
# a New Standard Archive File for Crystallography" by S. R. Hall, F. H.      #
# Allen and I. D. Brown [Acta Cryst. (1991), A47, 655-685].                  #
#                                                                            #
# The current version of the core CIF dictionary is obtainable from          #
# ftp://ftp.iucr.org/pub/cif_core.dic.                                       #
#                                                                            #
# Software is freely available for graphical display of the structure(s)     #
# in this CIF. For information consult the CIF software page                 #
# http://www.iucr.org/resources/cif/software.                                #
#                                                                            #
# This file may be used for bona fide research purposes within the           #
# scientific community so long as proper attribution is given to the journal # 
# article from which it was obtained.                                        #
#                                                                            #
##############################################################################
data_I
_audit_creation_method
;
  Olex2 1.1
  (compiled 2011.02.15 svn.r1672, GUI svn.r3494)
;
_chemical_name_systematic
;
Acridine 0.75-hydrate
;
_chemical_name_common     ?
_chemical_formula_moiety     'C13 H9 N, 0.75(H2 O)'
_chemical_formula_sum     'C13 H10.5 N1 O0.75'
_chemical_formula_iupac     'C13 H9 N , 0.75H2 O'
_chemical_formula_weight     192.71
_chemical_melting_point     ?
_symmetry_space_group_name_hall     '-P 2n 2ab'
_space_group_crystal_system     orthorhombic
_space_group_name_H-M_alt     'P b c n'
_space_group_name_Hall     '-P 2n 2ab'
loop_
    _space_group_symop_id
    _space_group_symop_operation_xyz
    1 'x, y, z'
    2 '-x+1/2, -y+1/2, z+1/2'
    3 'x+1/2, -y+1/2, -z'
    4 '-x, y, -z+1/2'
    5 '-x, -y, -z'
    6 'x-1/2, y-1/2, -z-1/2'
    7 '-x-1/2, y-1/2, z'
    8 'x, -y, z-1/2'
_cell_length_a     26.400(5)
_cell_length_b     8.893(5)
_cell_length_c     17.492(5)
_cell_angle_alpha     90.000
_cell_angle_beta     90.000
_cell_angle_gamma     90.000
_cell_volume     4107(3)
_cell_formula_units_Z     16
_cell_measurement_reflns_used     1764
_cell_measurement_theta_min     2.31
_cell_measurement_theta_max     21.83
_cell_measurement_temperature     197(2)
_exptl_crystal_description     cube
_exptl_crystal_colour     yellow
_exptl_crystal_size_max     0.3
_exptl_crystal_size_mid     0.3
_exptl_crystal_size_min     0.3
_exptl_crystal_density_diffrn     1.247
_exptl_crystal_density_meas     1.247
_exptl_crystal_density_method     'not measured'
_exptl_crystal_F_000     1632
_exptl_absorpt_coefficient_mu     0.081
_exptl_absorpt_correction_type     none
_exptl_absorpt_process_details     ?
_exptl_absorpt_correction_T_min     ?
_exptl_absorpt_correction_T_max     ?
_exptl_special_details     ?
_diffrn_ambient_temperature     197(2)
_diffrn_radiation_type     MoK\a
_diffrn_radiation_wavelength     0.71073
_diffrn_radiation_monochromator     graphite
_diffrn_measurement_device_type     'Bruker SMART 6000'
_diffrn_measurement_method     'phi and omega scans'
_diffrn_detector_area_resol_mean     ?
_diffrn_reflns_number     14504
_diffrn_reflns_av_R_equivalents     0.0684
_diffrn_reflns_theta_min     3.28
_diffrn_reflns_theta_max     25.04
_diffrn_reflns_theta_full     25.04
_diffrn_measured_fraction_theta_max     0.991
_diffrn_measured_fraction_theta_full     0.991
_diffrn_reflns_limit_h_min     -31
_diffrn_reflns_limit_h_max     22
_diffrn_reflns_limit_k_min     -10
_diffrn_reflns_limit_k_max     9
_diffrn_reflns_limit_l_min     -20
_diffrn_reflns_limit_l_max     20
_diffrn_standards_number     ?
_diffrn_standards_interval_count     ?
_diffrn_standards_interval_time     ?
_diffrn_standards_decay_%     ?
loop_
    _refln_index_h
    ?
_refln_index_k     ?
_refln_index_l     ?
_refln_observed_status     ?
_refln_F_squared_meas     ?
_refln_F_squared_calc     ?
_refine_special_details
;
Refinement of <i>F</i>^2^ against ALL reflections. The weighted <i>R</i>-factor
<i>wR</i> and goodness of fit <i>S</i> are based on <i>F</i>^2^, conventional
<i>R</i>-factors <i>R</i> are based on <i>F</i>, with <i>F</i> set to zero for
negative <i>F</i>^2^. The threshold expression of <i>F</i>^2^ >
\s(<i>F</i>^2^) is used only for calculating <i>R</i>-factors(gt) <i>etc</i>.
and is not relevant to the choice of reflections for refinement.
<i>R</i>-factors based on <i>F</i>^2^ are statistically about twice as large
as those based on <i>F</i>, and <i>R</i>- factors based on ALL data will be
even larger.
;
_reflns_number_total     3606
_reflns_number_gt     1733
_reflns_threshold_expression     >2sigma(I)
_refine_ls_structure_factor_coef     Fsqd
_refine_ls_matrix_type     full
_refine_ls_R_factor_all     0.1336
_refine_ls_R_factor_gt     0.0575
_refine_ls_wR_factor_gt     0.1437
_refine_ls_wR_factor_ref     0.1967
_refine_ls_goodness_of_fit_ref     0.996
_refine_ls_restrained_S_all     1.024
_refine_ls_number_reflns     3606
_refine_ls_number_parameters     272
_refine_ls_number_restraints     2
_refine_ls_hydrogen_treatment     mixed
_refine_ls_weighting_scheme     calc
_refine_ls_weighting_details
         'calc w=1/[\s^2^(Fo^2^)+(0.0837P)^2^+1.7790P] where P=(Fo^2^+2Fc^2^)/3'
_atom_sites_solution_hydrogens     geom
_atom_sites_solution_primary     direct
_atom_sites_solution_secondary     difmap
_refine_ls_shift/su_max     0.035
_refine_ls_shift/su_mean     0.002
_refine_diff_density_max     0.348
_refine_diff_density_min     -0.292
_refine_ls_extinction_method     none
_refine_ls_extinction_coef     ?
loop_
    _atom_type_symbol
    _atom_type_description
    _atom_type_scat_dispersion_real
    _atom_type_scat_dispersion_imag
    _atom_type_scat_source
    'C' 'C' 0.0033 0.0016
                         'International Tables Vol C Tables 4.2.6.8 and 6.1.1.4'
    'H' 'H' 0.0000 0.0000
                         'International Tables Vol C Tables 4.2.6.8 and 6.1.1.4'
    'N' 'N' 0.0061 0.0033
                         'International Tables Vol C Tables 4.2.6.8 and 6.1.1.4'
    'O' 'O' 0.0106 0.0060
                         'International Tables Vol C Tables 4.2.6.8 and 6.1.1.4'
_computing_data_collection     'SMART (Bruker, 2005)'
_computing_cell_refinement     'SAINT (Bruker, 2003)'
_computing_data_reduction     'SAINT (Bruker, 2003)'
_computing_structure_solution     'SHELXTL (Sheldrick, 2008)'
_computing_structure_refinement     'SHELXTL (Sheldrick, 2008)'
_computing_molecular_graphics     'OLEX2 (Dolomanov <i>et al.</i>,2009)'
_computing_publication_material     'OLEX2 (Dolomanov <i>et al.</i>,2009)'
loop_
    _atom_site_type_symbol
    _atom_site_label
    _atom_site_fract_x
    _atom_site_fract_y
    _atom_site_fract_z
    _atom_site_U_iso_or_equiv
    _atom_site_adp_type
    _atom_site_calc_flag
    _atom_site_refinement_flags
    _atom_site_occupancy
    _atom_site_symmetry_multiplicity
    _atom_site_disorder_assembly
    _atom_site_disorder_group
    C C1 0.08797(12) 0.6902(4) -0.0316(2) 0.0579(9) Uani d . 1 1 . .
    C C2 0.10417(14) 0.8419(5) -0.0350(2) 0.0746(11) Uani d . 1 1 . .
    H H2 0.1166 0.8883 0.0088 0.090 Uiso calc R 1 1 . .
    C C3 0.10180(15) 0.9206(5) -0.1017(3) 0.0846(13) Uani d . 1 1 . .
    H H3 0.1125 1.0202 -0.1031 0.102 Uiso calc R 1 1 . .
    C C4 0.08311(15) 0.8515(6) -0.1688(3) 0.0839(13) Uani d . 1 1 . .
    H H4 0.0813 0.9066 -0.2140 0.101 Uiso calc R 1 1 . .
    C C5 0.06791(14) 0.7066(5) -0.1681(2) 0.0741(11) Uani d . 1 1 . .
    H H5 0.0563 0.6625 -0.2130 0.089 Uiso calc R 1 1 . .
    C C6 0.06934(11) 0.6201(5) -0.0995(2) 0.0581(9) Uani d . 1 1 . .
    C C7 0.05310(11) 0.4738(4) -0.09624(19) 0.0551(9) Uani d . 1 1 . .
    H H7 0.0409 0.4271 -0.1401 0.066 Uiso calc R 1 1 . .
    C C8 0.05470(11) 0.3952(4) -0.0281(2) 0.0571(9) Uani d . 1 1 . .
    C C9 0.03850(13) 0.2431(5) -0.0214(2) 0.0703(11) Uani d . 1 1 . .
    H H9 0.0268 0.1922 -0.0644 0.084 Uiso calc R 1 1 . .
    C C10 0.03996(14) 0.1718(5) 0.0472(3) 0.0789(12) Uani d . 1 1 . .
    H H10 0.0293 0.0724 0.0507 0.095 Uiso calc R 1 1 . .
    C C11 0.05760(14) 0.2473(6) 0.1135(2) 0.0798(12) Uani d . 1 1 . .
    H H11 0.0583 0.1969 0.1601 0.096 Uiso calc R 1 1 . .
    C C12 0.07325(13) 0.3910(5) 0.1097(2) 0.0689(11) Uani d . 1 1 . .
    H H12 0.0843 0.4392 0.1538 0.083 Uiso calc R 1 1 . .
    C C13 0.07305(11) 0.4701(4) 0.0390(2) 0.0578(9) Uani d . 1 1 . .
    C C14 0.19756(12) 0.7990(4) 0.28030(18) 0.0503(8) Uani d . 1 1 . .
    C C15 0.16763(13) 0.7107(4) 0.3315(2) 0.0628(10) Uani d . 1 1 . .
    H H15 0.1325 0.7115 0.3271 0.075 Uiso calc R 1 1 . .
    C C16 0.18986(15) 0.6257(4) 0.3863(2) 0.0716(11) Uani d . 1 1 . .
    H H16 0.1697 0.5686 0.4189 0.086 Uiso calc R 1 1 . .
    C C17 0.24310(16) 0.6224(4) 0.3950(2) 0.0708(11) Uani d . 1 1 . .
    H H17 0.2577 0.5645 0.4334 0.085 Uiso calc R 1 1 . .
    C C18 0.27294(14) 0.7039(4) 0.3470(2) 0.0638(10) Uani d . 1 1 . .
    H H18 0.3079 0.7009 0.3530 0.077 Uiso calc R 1 1 . .
    C C19 0.25146(12) 0.7941(4) 0.28769(18) 0.0514(8) Uani d . 1 1 . .
    C C20 0.28036(11) 0.8773(4) 0.23658(18) 0.0524(8) Uani d . 1 1 . .
    H H20 0.3155 0.8749 0.2398 0.063 Uiso calc R 1 1 . .
    C C21 0.25709(12) 0.9640(4) 0.18072(18) 0.0504(8) Uani d . 1 1 . .
    C C22 0.28402(14) 1.0520(4) 0.1261(2) 0.0639(10) Uani d . 1 1 . .
    H H22 0.3192 1.0524 0.1271 0.077 Uiso calc R 1 1 . .
    C C23 0.25950(17) 1.1351(4) 0.0727(2) 0.0737(11) Uani d . 1 1 . .
    H H23 0.2779 1.1914 0.0376 0.088 Uiso calc R 1 1 . .
    C C24 0.20596(17) 1.1363(4) 0.0705(2) 0.0734(11) Uani d . 1 1 . .
    H H24 0.1893 1.1932 0.0336 0.088 Uiso calc R 1 1 . .
    C C25 0.17860(13) 1.0551(4) 0.1217(2) 0.0632(10) Uani d . 1 1 . .
    H H25 0.1434 1.0584 0.1199 0.076 Uiso calc R 1 1 . .
    C C26 0.20288(12) 0.9648(4) 0.17826(18) 0.0514(8) Uani d . 1 1 . .
    N N1 0.08930(10) 0.6160(4) 0.03670(17) 0.0675(9) Uani d . 1 1 . .
    N N2 0.17409(9) 0.8829(3) 0.22676(15) 0.0528(7) Uani d . 1 1 . .
    O O1 0.0000 0.3361(6) -0.2500 0.1183(16) Uani d SD 1 2 . .
    O O2 0.07381(11) 0.8227(5) 0.17081(17) 0.1234(14) Uani d D 1 1 . .
    H H2A 0.0499 0.9004 0.2031 0.137(18) Uiso d D 1 1 . .
    H H2B 0.1071 0.8385 0.1869 0.137(18) Uiso d . 1 1 . .
    H H1 -0.0308(14) 0.280(6) -0.248(4) 0.205 Uiso d D 1 1 . .
loop_
    _atom_site_aniso_label
    _atom_site_aniso_U_11
    _atom_site_aniso_U_22
    _atom_site_aniso_U_33
    _atom_site_aniso_U_12
    _atom_site_aniso_U_13
    _atom_site_aniso_U_23
    C1 0.0437(18) 0.066(2) 0.064(2) 0.0044(17) 0.0016(16) -0.010(2)
    C2 0.065(2) 0.075(3) 0.084(3) -0.003(2) 0.015(2) -0.021(3)
    C3 0.074(3) 0.071(3) 0.110(3) -0.002(2) 0.029(3) -0.009(3)
    C4 0.077(3) 0.095(4) 0.080(3) 0.006(3) 0.017(2) 0.008(3)
    C5 0.066(2) 0.093(3) 0.064(2) -0.002(2) 0.0025(18) -0.005(2)
    C6 0.0389(17) 0.073(3) 0.063(2) 0.0082(17) 0.0009(15) -0.012(2)
    C7 0.0434(18) 0.068(2) 0.054(2) 0.0046(18) -0.0042(15) -0.0172(19)
    C8 0.0383(17) 0.062(2) 0.071(2) 0.0124(17) -0.0010(16) -0.016(2)
    C9 0.056(2) 0.069(3) 0.086(3) 0.005(2) 0.0002(19) -0.016(2)
    C10 0.058(2) 0.067(3) 0.112(3) 0.011(2) 0.010(2) 0.003(3)
    C11 0.060(2) 0.097(4) 0.082(3) 0.017(2) -0.002(2) 0.010(3)
    C12 0.053(2) 0.086(3) 0.068(3) 0.010(2) -0.0068(18) -0.003(2)
    C13 0.0365(17) 0.071(3) 0.066(2) 0.0093(17) -0.0025(15) -0.011(2)
    C14 0.0470(18) 0.047(2) 0.0574(19) 0.0011(16) 0.0037(16) -0.0130(17)
    C15 0.054(2) 0.063(2) 0.072(2) -0.0028(19) 0.0115(18) -0.010(2)
    C16 0.087(3) 0.059(3) 0.069(2) -0.006(2) 0.013(2) -0.003(2)
    C17 0.087(3) 0.063(3) 0.063(2) 0.002(2) -0.008(2) -0.003(2)
    C18 0.063(2) 0.063(2) 0.066(2) 0.008(2) -0.0122(19) -0.009(2)
    C19 0.0486(18) 0.049(2) 0.0570(19) 0.0012(16) -0.0049(16) -0.0135(18)
    C20 0.0380(17) 0.054(2) 0.065(2) -0.0018(16) -0.0014(15) -0.0157(19)
    C21 0.0512(18) 0.0441(19) 0.0560(19) -0.0004(16) 0.0004(16) -0.0157(17)
    C22 0.064(2) 0.061(2) 0.066(2) -0.0080(19) 0.0095(19) -0.014(2)
    C23 0.099(3) 0.058(3) 0.065(2) -0.011(2) 0.011(2) -0.005(2)
    C24 0.095(3) 0.059(2) 0.066(2) -0.001(2) -0.015(2) -0.005(2)
    C25 0.060(2) 0.057(2) 0.073(2) 0.0022(19) -0.0128(19) -0.011(2)
    C26 0.0475(18) 0.047(2) 0.060(2) 0.0032(16) -0.0039(16) -0.0153(18)
    N1 0.0478(16) 0.082(2) 0.073(2) 0.0054(16) -0.0043(14) -0.0156(19)
    N2 0.0406(15) 0.0505(17) 0.0672(17) 0.0005(13) -0.0006(13) -0.0101(15)
    O1 0.077(3) 0.118(4) 0.160(4) 0.000 0.014(3) 0.000
    O2 0.0619(18) 0.204(4) 0.104(2) -0.034(2) -0.0056(17) -0.013(3)
_geom_special_details
;
All e.s.d.'s (except the e.s.d. in the dihedral angle between two l.s. planes)
are estimated using the full covariance matrix. The cell e.s.d.'s are taken
into account individually in the estimation of e.s.d.'s in distances, angles
and torsion angles; correlations between e.s.d.'s in cell parameters are only
used when they are defined by crystal symmetry. An approximate (isotropic)
treatment of cell e.s.d.'s is used for estimating e.s.d.'s involving l.s.
planes.
;
loop_
    _geom_bond_atom_site_label_1
    _geom_bond_atom_site_label_2
    _geom_bond_site_symmetry_2
    _geom_bond_distance
    _geom_bond_publ_flag
    C1 C2 . 1.416(5) ?
    C1 C6 . 1.430(5) ?
    C1 N1 . 1.365(4) ?
    C2 H2 . 0.9300 ?
    C2 C3 . 1.362(5) ?
    C3 H3 . 0.9300 ?
    C3 C4 . 1.414(6) ?
    C4 H4 . 0.9300 ?
    C4 C5 . 1.350(6) ?
    C5 H5 . 0.9300 ?
    C5 C6 . 1.425(5) ?
    C6 C7 . 1.371(5) ?
    C7 H7 . 0.9300 ?
    C7 C8 . 1.382(5) ?
    C8 C9 . 1.423(5) ?
    C8 C13 . 1.434(5) ?
    C9 H9 . 0.9300 ?
    C9 C10 . 1.358(5) ?
    C10 H10 . 0.9300 ?
    C10 C11 . 1.420(5) ?
    C11 H11 . 0.9300 ?
    C11 C12 . 1.345(6) ?
    C12 H12 . 0.9300 ?
    C12 C13 . 1.423(5) ?
    C13 N1 . 1.367(5) ?
    C14 C15 . 1.430(5) ?
    C14 C19 . 1.430(4) ?
    C14 N2 . 1.348(4) ?
    C15 H15 . 0.9300 ?
    C15 C16 . 1.354(5) ?
    C16 H16 . 0.9300 ?
    C16 C17 . 1.414(5) ?
    C17 H17 . 0.9300 ?
    C17 C18 . 1.359(5) ?
    C18 H18 . 0.9300 ?
    C18 C19 . 1.429(4) ?
    C19 C20 . 1.389(4) ?
    C20 H20 . 0.9300 ?
    C20 C21 . 1.388(4) ?
    C21 C22 . 1.425(5) ?
    C21 C26 . 1.432(4) ?
    C22 H22 . 0.9300 ?
    C22 C23 . 1.356(5) ?
    C23 H23 . 0.9300 ?
    C23 C24 . 1.414(5) ?
    C24 H24 . 0.9300 ?
    C24 C25 . 1.359(5) ?
    C25 H25 . 0.9300 ?
    C25 C26 . 1.426(4) ?
    C26 N2 . 1.352(4) ?
    O1 H1 . 0.954(11) ?
    O2 H2A . 1.093(4) ?
    O2 H2B . 0.933(3) ?
loop_
    _geom_angle_atom_site_label_1
    _geom_angle_atom_site_label_2
    _geom_angle_atom_site_label_3
    _geom_angle_site_symmetry_1
    _geom_angle_site_symmetry_3
    _geom_angle
    _geom_angle_publ_flag
    C2 C1 C6 . . 118.9(4) ?
    N1 C1 C2 . . 119.3(3) ?
    N1 C1 C6 . . 121.7(3) ?
    C1 C2 H2 . . 119.6 ?
    C3 C2 C1 . . 120.8(4) ?
    C3 C2 H2 . . 119.6 ?
    C2 C3 H3 . . 119.9 ?
    C2 C3 C4 . . 120.3(4) ?
    C4 C3 H3 . . 119.9 ?
    C3 C4 H4 . . 119.6 ?
    C5 C4 C3 . . 120.7(4) ?
    C5 C4 H4 . . 119.6 ?
    C4 C5 H5 . . 119.5 ?
    C4 C5 C6 . . 121.0(4) ?
    C6 C5 H5 . . 119.5 ?
    C5 C6 C1 . . 118.3(4) ?
    C7 C6 C1 . . 119.1(3) ?
    C7 C6 C5 . . 122.6(3) ?
    C6 C7 H7 . . 119.8 ?
    C6 C7 C8 . . 120.4(3) ?
    C8 C7 H7 . . 119.8 ?
    C7 C8 C9 . . 122.8(3) ?
    C7 C8 C13 . . 118.8(3) ?
    C9 C8 C13 . . 118.4(4) ?
    C8 C9 H9 . . 119.7 ?
    C10 C9 C8 . . 120.5(4) ?
    C10 C9 H9 . . 119.7 ?
    C9 C10 H10 . . 119.6 ?
    C9 C10 C11 . . 120.7(4) ?
    C11 C10 H10 . . 119.6 ?
    C10 C11 H11 . . 119.7 ?
    C12 C11 C10 . . 120.6(4) ?
    C12 C11 H11 . . 119.7 ?
    C11 C12 H12 . . 119.6 ?
    C11 C12 C13 . . 120.8(4) ?
    C13 C12 H12 . . 119.6 ?
    C12 C13 C8 . . 118.9(4) ?
    N1 C13 C8 . . 121.5(3) ?
    N1 C13 C12 . . 119.6(3) ?
    C19 C14 C15 . . 118.5(3) ?
    N2 C14 C15 . . 119.0(3) ?
    N2 C14 C19 . . 122.5(3) ?
    C14 C15 H15 . . 119.7 ?
    C16 C15 C14 . . 120.7(3) ?
    C16 C15 H15 . . 119.7 ?
    C15 C16 H16 . . 119.4 ?
    C15 C16 C17 . . 121.2(4) ?
    C17 C16 H16 . . 119.4 ?
    C16 C17 H17 . . 120.0 ?
    C18 C17 C16 . . 119.9(4) ?
    C18 C17 H17 . . 120.0 ?
    C17 C18 H18 . . 119.4 ?
    C17 C18 C19 . . 121.2(3) ?
    C19 C18 H18 . . 119.4 ?
    C18 C19 C14 . . 118.5(3) ?
    C20 C19 C14 . . 118.2(3) ?
    C20 C19 C18 . . 123.3(3) ?
    C19 C20 H20 . . 119.8 ?
    C21 C20 C19 . . 120.4(3) ?
    C21 C20 H20 . . 119.8 ?
    C20 C21 C22 . . 123.8(3) ?
    C20 C21 C26 . . 117.8(3) ?
    C22 C21 C26 . . 118.4(3) ?
    C21 C22 H22 . . 119.2 ?
    C23 C22 C21 . . 121.5(3) ?
    C23 C22 H22 . . 119.2 ?
    C22 C23 H23 . . 120.0 ?
    C22 C23 C24 . . 120.0(4) ?
    C24 C23 H23 . . 120.0 ?
    C23 C24 H24 . . 119.7 ?
    C25 C24 C23 . . 120.6(4) ?
    C25 C24 H24 . . 119.7 ?
    C24 C25 H25 . . 119.4 ?
    C24 C25 C26 . . 121.2(3) ?
    C26 C25 H25 . . 119.4 ?
    C25 C26 C21 . . 118.2(3) ?
    N2 C26 C21 . . 122.7(3) ?
    N2 C26 C25 . . 119.1(3) ?
    C13 N1 C1 . . 118.5(3) ?
    C14 N2 C26 . . 118.4(3) ?
    H2A O2 H2B . . 107.1(3) ?
loop_
    _geom_hbond_atom_site_label_D
    _geom_hbond_atom_site_label_H
    _geom_hbond_atom_site_label_A
    _geom_hbond_site_symmetry_A
    _geom_hbond_distance_DH
    _geom_hbond_distance_HA
    _geom_hbond_distance_DA
    _geom_hbond_angle_DHA
    O2 H2B N2 . 0.933(3) 1.942(2) 2.873(4) 175.2(2)
    C7 H7 O1 . 0.93 2.35 3.271(4) 171.2
    O1 H1 O2 5_565 0.954(11) 1.98(5) 2.777(4) 139(6)
    C16 H16 Cg1 8_566 0.93 2.93 3.773(5) 152
    C18 H18 Cg2 2_565 0.93 2.93 3.848(5) 168
data_global
_journal_date_recd_electronic     2011-06-29
_journal_date_accepted     2011-09-19
_journal_name_full     'Acta Crystallographica, Section E'
_journal_year     2011
_journal_volume     67
_journal_issue     10
_journal_page_first     o2761
_journal_page_last     o2761
_journal_paper_category     QO
_journal_coeditor_code     EZ2255
_publ_contact_author_name     'Einat Schur'
_publ_contact_author_address
;
Ben Gurion university of the Negev Beer Sheva, Israel 84105
;
_publ_contact_author_email     'schur@bgu.ac.il'
_publ_contact_author_fax     ?
_publ_contact_author_phone     '972508928239'
_publ_section_title
;
Acridine 0.75-hydrate
;
_publ_section_title_footnote     .
loop_
    _publ_author_name
    _publ_author_footnote
    _publ_author_address
    'Schur, Einat' .
;
Ben Gurion University of the Negev, Beer Sheva, Israel 84105
;
    'Bernstein, Joel' .
;
Ben Gurion University of the Negev, Beer Sheva, Israel 84105
;
    'Lemmerer, Andreas' .
;
Ben Gurion University of the Negev, Beer Sheva, Israel 84105
;
    'Vainer, Radion' .
;
Ben Gurion University of the Negev, Beer Sheva, Israel 84105
;
_publ_section_synopsis     .
