# Supplementary material for: Acridine 0.75-hydrate
Source: Acta Crystallogr Sect E Struct Rep Online. 2011 Sep 30;67(Pt 10):o2761. doi: 10.1107/S1600536811038220 (PMC3201491; doi:10.1107/S1600536811038220)
Supplement: Supplementary file 2 [file e-67-o2761-Isup2.hkl]

# 
# h,k,l, Fc-squared, Fo-squared, sigma(Fo-squared) and status flag 
# 
data_I
_shelx_title ' A65_28_2_11 in Pbcn' 
_shelx_refln_list_code          4 
_shelx_F_calc_maximum      402.90 
_exptl_crystal_F_000      1632.00 
_reflns_d_resolution_high  0.8398 
 
loop_ 
 _symmetry_equiv_pos_as_xyz 
 'x, y, z' 
 '-x+1/2, -y+1/2, z+1/2' 
 'x+1/2, -y+1/2, -z' 
 '-x, y, -z+1/2' 
 '-x, -y, -z' 
 'x-1/2, y-1/2, -z-1/2' 
 '-x-1/2, y-1/2, z' 
 'x, -y, z-1/2' 
 
_cell_length_a    26.4000 
_cell_length_b     8.8930 
_cell_length_c    17.4920 
_cell_angle_alpha  90.000 
_cell_angle_beta   90.000 
_cell_angle_gamma  90.000 
 
_shelx_F_squared_multiplier     1.000 
 
loop_ 
 _refln_index_h 
 _refln_index_k 
 _refln_index_l 
 _refln_F_squared_calc 
 _refln_F_squared_meas 
 _refln_F_squared_sigma 
 _refln_observed_status 
   6   0   0   162326.22   138573.83   5569.14 o 
   8   0   0    98679.63    92339.70   3712.81 o 
  10   0   0       79.11       51.83     10.81 o 
  12   0   0    12027.58    13678.03    557.15 o 
  14   0   0       14.98      -11.35     10.81 o 
  16   0   0     2145.15     2322.84    106.44 o 
  18   0   0       23.44       -7.21     14.97 o 
  20   0   0        1.20      -14.69     15.94 o 
  22   0   0       42.47        8.45     19.54 o 
  24   0   0      576.04      531.09     47.26 o 
  26   0   0      100.44       53.77     27.72 o 
  28   0   0      346.07      412.60     47.12 o 
  30   0   0        8.31       -5.41     29.66 o 
   5   1   0     1117.01     1626.45     50.47 o 
   7   1   0    19028.36    21666.22    964.41 o 
   9   1   0      943.53     1279.84     40.47 o 
  11   1   0     5350.77     6337.09    263.61 o 
  13   1   0    12855.48    13012.77    532.34 o 
  15   1   0      981.80      703.75     33.47 o 
  17   1   0     1007.70     1020.32     39.38 o 
  19   1   0      115.68      148.83     36.17 o 
  21   1   0        6.21       -4.22     12.29 o 
  23   1   0       10.01        3.48     29.87 o 
  25   1   0        0.86       -9.23     16.17 o 
  27   1   0        0.62        0.95     32.02 o 
  29   1   0      137.19       85.87     22.46 o 
  31   1   0        0.02       15.76     23.30 o 
   0   2   0    11088.96     7727.34    317.94 o 
   2   2   0     5816.34     5102.69    181.12 o 
   4   2   0      708.65      497.98     20.18 o 
   6   2   0      341.84      518.68     21.30 o 
   8   2   0       45.21       54.80      9.38 o 
  10   2   0      731.73      639.47     37.14 o 
  12   2   0      211.61      209.16     12.40 o 
  16   2   0      105.13      160.49     24.39 o 
  18   2   0       97.97      153.01     26.06 o 
  20   2   0        0.09       -8.32     12.04 o 
  22   2   0       33.04       38.08     15.97 o 
  24   2   0       72.35       67.48     30.98 o 
  26   2   0      159.70      143.51     24.83 o 
  28   2   0       16.21       19.68     21.43 o 
  30   2   0       47.73       59.35     43.03 o 
   1   3   0     1078.14     1002.82     28.33 o 
   3   3   0      128.64      132.01      7.87 o 
   5   3   0      167.48      141.98     13.96 o 
   7   3   0     1808.16     1979.68     65.32 o 
   9   3   0      186.68      231.77     17.78 o 
  11   3   0     1222.00     1346.57     48.90 o 
  13   3   0     1230.42     1246.93     66.39 o 
  15   3   0       83.86      103.78     10.95 o 
  17   3   0       46.42       62.23     11.12 o 
  19   3   0        5.06        9.29     20.23 o 
  21   3   0       14.97       18.85     22.59 o 
  23   3   0       27.21        3.60     24.67 o 
  25   3   0       34.70       22.29     17.22 o 
  27   3   0       68.56       77.74     22.92 o 
  29   3   0       19.97       28.97     26.19 o 
   0   4   0    13830.14    12207.45    732.61 o 
   2   4   0      501.34      483.81     18.02 o 
   4   4   0      393.02      485.42     24.99 o 
   6   4   0     1949.24     2094.47     71.29 o 
   8   4   0      125.95      143.87     17.10 o 
  10   4   0     2365.72     2224.49    107.27 o 
  12   4   0     1896.75     1776.51     63.75 o 
  14   4   0        2.49       -0.88     13.02 o 
  16   4   0       22.14       14.97     21.62 o 
  18   4   0        2.73        2.77     23.84 o 
  20   4   0      222.39      189.04     35.62 o 
  22   4   0      127.49      226.46     38.53 o 
  24   4   0       36.78       30.77     29.94 o 
  26   4   0        7.47      -16.63     29.66 o 
  28   4   0       48.83       43.35     25.74 o 
   1   5   0      262.45      257.44     16.04 o 
   3   5   0       26.36       25.36     16.56 o 
   5   5   0      827.51      947.78     59.04 o 
   7   5   0     3993.76     3683.55    119.02 o 
   9   5   0      564.98      587.48     31.31 o 
  11   5   0     1284.55     1279.18     51.40 o 
  13   5   0       41.54       32.70     37.21 o 
  15   5   0      363.57      368.96     30.01 o 
  17   5   0      154.01      201.24     37.14 o 
  19   5   0       12.51        4.30     26.89 o 
  21   5   0       80.12       86.21     33.82 o 
  23   5   0       92.85       66.94     35.20 o 
  25   5   0       17.44       37.56     35.62 o 
  27   5   0       75.47       52.25     37.56 o 
   0   6   0       55.92       57.16     16.07 o 
   2   6   0       12.41        5.99     10.00 o 
   4   6   0      102.05       74.41     19.24 o 
   6   6   0      141.62      180.97     38.46 o 
   8   6   0      190.88      206.67     29.10 o 
  10   6   0      204.24      165.63     24.06 o 
  12   6   0       33.53       23.03     18.88 o 
  14   6   0       34.83       27.69     29.87 o 
  16   6   0        0.01        7.79     35.76 o 
  18   6   0      223.41      297.84     32.12 o 
  20   6   0       40.21       90.36     36.73 o 
  22   6   0       15.28      -30.63     31.18 o 
  24   6   0       66.40       62.64     43.93 o 
   1   7   0        3.87       -9.18     20.51 o 
   3   7   0        0.94       26.86     40.76 o 
   5   7   0      222.92      276.04     23.81 o 
   7   7   0      112.67       81.23     23.23 o 
   9   7   0      110.08       56.36     21.25 o 
  11   7   0       33.33       26.51     20.25 o 
  13   7   0       19.38        6.41     21.89 o 
  15   7   0        3.10       -4.77     21.90 o 
  17   7   0       38.01       23.51     23.33 o 
  19   7   0       53.79       56.84     29.73 o 
  21   7   0      164.23      192.92     49.89 o 
  23   7   0       23.33       58.76     43.93 o 
   0   8   0      139.23      210.11     45.32 o 
   2   8   0        9.61       25.62     24.59 o 
   4   8   0       24.71       -2.66     24.20 o 
   6   8   0       38.44       43.22     24.08 o 
   8   8   0       99.32       59.28     24.69 o 
  10   8   0       97.93      112.03     28.80 o 
  12   8   0        0.40        7.52     22.91 o 
  14   8   0       14.57      -13.43     23.64 o 
  16   8   0       14.59        6.37     26.72 o 
  18   8   0       26.25       33.16     33.12 o 
  20   8   0       21.32       20.48     35.55 o 
   1   9   0      273.63      284.98     42.76 o 
   3   9   0        1.12      -19.52     28.45 o 
   5   9   0       60.84       99.36     31.39 o 
   7   9   0      132.46      119.96     33.99 o 
   9   9   0       52.81       76.34     29.54 o 
  11   9   0        4.30       18.02     43.03 o 
  13   9   0        0.51      -25.62     24.40 o 
  15   9   0        0.69       -0.81     40.54 o 
   0  10   0        4.29       -9.29     50.31 o 
   2  10   0        0.30      -26.96     32.28 o 
   4  10   0       11.79      -49.04     46.71 o 
   6  10   0       10.81       13.69     54.05 o 
   8  10   0        7.26       -9.23     31.57 o 
  10  10   0        5.42        0.00     53.77 o 
   3   1   1     4726.37     4057.12    209.28 o 
   4   1   1     2788.12     2939.20     87.51 o 
   5   1   1    13614.72    13732.05    393.38 o 
   6   1   1    24204.55    25894.76    602.34 o 
   7   1   1    12650.67    13828.12    279.90 o 
   8   1   1    37531.71    39339.48    922.94 o 
   9   1   1      534.01      410.43     14.29 o 
  10   1   1      960.48     1039.45     28.46 o 
  11   1   1     4499.43     5537.36    132.73 o 
  12   1   1       37.60       29.94     11.64 o 
  13   1   1     1091.73     1030.39     39.71 o 
  14   1   1     7438.16     7667.37    184.09 o 
  15   1   1        1.77       26.50     10.75 o 
  16   1   1      932.44      836.68     34.09 o 
  17   1   1        2.74       15.23      7.14 o 
  18   1   1      126.61      145.57     13.49 o 
  19   1   1        0.00       -7.80      7.47 o 
  20   1   1       12.17       11.17      9.02 o 
  21   1   1       27.96        0.28      9.18 o 
  22   1   1        2.23        0.20      9.20 o 
  23   1   1       25.27        8.95     11.14 o 
  24   1   1        6.63       37.99     12.03 o 
  25   1   1      286.95      308.92     20.05 o 
  26   1   1       27.06       24.30     12.66 o 
  27   1   1      120.78      106.79     16.20 o 
  28   1   1        0.34       -0.92     13.62 o 
  29   1   1       28.66       18.41     14.81 o 
  30   1   1       20.13       -8.77     14.61 o 
  31   1   1        5.94        1.35     16.40 o 
   0   2   1       19.83       17.73     13.33 o 
   1   2   1      358.02      292.36     11.49 o 
   2   2   1       27.14       20.69      4.62 o 
   3   2   1     2613.45     2367.54     58.32 o 
   4   2   1      228.60       85.90     16.11 o 
   5   2   1      114.18      116.18     10.46 o 
   6   2   1     1294.85      925.67     26.93 o 
   7   2   1      625.48      622.31     17.34 o 
   8   2   1     5496.04     5182.66    109.02 o 
   9   2   1       16.76        9.19      6.56 o 
  10   2   1      861.74      858.29     32.63 o 
  11   2   1      662.88      662.49     19.14 o 
  12   2   1       65.41      109.98     14.18 o 
  13   2   1        6.15        3.13      5.56 o 
  14   2   1     1119.27     1156.70     33.55 o 
  15   2   1     1438.45     1352.57     38.48 o 
  16   2   1      554.21      544.61     20.45 o 
  17   2   1        0.75       13.74     12.54 o 
  18   2   1       28.39       24.97     13.89 o 
  19   2   1      505.33      474.72     21.62 o 
  20   2   1      821.94      738.23     28.69 o 
  21   2   1      563.45      545.09     24.42 o 
  22   2   1      795.93      748.41     36.89 o 
  23   2   1      101.21       88.26     14.22 o 
  24   2   1        0.36       -8.04     11.01 o 
  25   2   1       91.14       87.31     14.88 o 
  26   2   1        4.46      -15.19     14.46 o 
  27   2   1        5.03       20.41     13.30 o 
  28   2   1      214.39      222.00     20.58 o 
  29   2   1        0.11       14.06     15.31 o 
  30   2   1       13.14      -15.81     15.06 o 
   1   3   1       74.57       68.88     13.84 o 
   2   3   1      169.55      145.62      9.27 o 
   3   3   1      130.94      146.27      9.20 o 
   4   3   1      665.40      577.42     18.61 o 
   5   3   1     1501.31     1741.41     47.68 o 
   6   3   1      788.95      765.03     25.09 o 
   7   3   1      119.75       53.77     11.70 o 
   8   3   1       40.44       20.77      6.59 o 
   9   3   1      315.93      253.88     13.13 o 
  10   3   1      695.79      725.45     21.78 o 
  11   3   1      758.23      693.98     21.33 o 
  12   3   1      708.51      703.21     25.46 o 
  13   3   1      165.45      136.54     13.71 o 
  14   3   1      216.56      231.27     25.15 o 
  15   3   1       10.24       18.79      8.28 o 
  16   3   1       80.06       74.51     10.32 o 
  17   3   1      357.43      467.36     20.54 o 
  18   3   1      830.45      816.48     45.31 o 
  19   3   1      109.22      119.88     25.92 o 
  20   3   1        0.08       -3.19     15.48 o 
  21   3   1       78.05       75.84     19.10 o 
  22   3   1       42.14       56.48     19.40 o 
  23   3   1        7.61      -11.70     13.15 o 
  24   3   1        0.77        1.02     14.26 o 
  25   3   1       48.31       72.95     16.22 o 
  26   3   1        0.05        5.80     13.64 o 
  27   3   1       95.03       82.95     16.19 o 
  28   3   1       20.77       25.87     15.95 o 
  29   3   1        9.53        1.29     15.67 o 
  30   3   1        0.52      -24.54     24.18 o 
   0   4   1      241.07      195.38     35.13 o 
   1   4   1      346.10      384.65     13.13 o 
   2   4   1       45.46       25.62      8.33 o 
   3   4   1     2446.49     2711.36     69.44 o 
   4   4   1      321.22      286.12     13.00 o 
   5   4   1     5887.69     6481.00    135.42 o 
   6   4   1      773.47      714.93     25.95 o 
   7   4   1       24.88       24.84      8.54 o 
   8   4   1      853.11      797.89     24.30 o 
   9   4   1       22.57        1.39      8.26 o 
  10   4   1        9.10        4.11      7.90 o 
  11   4   1      225.20      255.52     15.30 o 
  12   4   1       26.21       33.29     10.11 o 
  13   4   1      105.34       94.97     11.89 o 
  14   4   1        3.78       -8.66      9.32 o 
  15   4   1      168.62      143.29     16.25 o 
  16   4   1      141.16      103.37     18.45 o 
  17   4   1       78.05       41.22     17.35 o 
  18   4   1      151.17      131.89     22.12 o 
  19   4   1      587.11      555.25     34.66 o 
  20   4   1       32.25        9.29     16.25 o 
  21   4   1      124.67      113.82     22.86 o 
  22   4   1       35.54       19.42     19.16 o 
  23   4   1       38.07        0.23     19.44 o 
  24   4   1       30.79      -14.60     20.17 o 
  25   4   1       29.32       13.37     16.77 o 
  26   4   1       25.32       -6.32     16.72 o 
  27   4   1       20.29       22.26     18.97 o 
  28   4   1       10.69       27.06     17.33 o 
   1   5   1        1.09        3.23      6.51 o 
   2   5   1     1774.65     1908.47     47.75 o 
   3   5   1       22.59        5.95     10.25 o 
   4   5   1     4259.84     4771.06    103.04 o 
   5   5   1       23.16       53.11     11.96 o 
   6   5   1      110.74       79.43     12.12 o 
   7   5   1      836.56      757.25     25.22 o 
   8   5   1       32.72       26.20     11.12 o 
   9   5   1      236.15      296.32     18.28 o 
  10   5   1     1168.15     1122.61     32.97 o 
  11   5   1      379.99      434.69     21.43 o 
  12   5   1      123.33      107.18     13.32 o 
  13   5   1       76.13       66.12     12.61 o 
  14   5   1      215.21      230.09     18.95 o 
  15   5   1      131.54      177.55     19.47 o 
  16   5   1      170.87      212.30     21.17 o 
  17   5   1     1047.14      979.12     38.01 o 
  18   5   1      284.53      292.32     31.00 o 
  19   5   1      290.95      297.10     31.60 o 
  20   5   1       34.99        9.78     21.56 o 
  21   5   1      158.53      184.81     28.47 o 
  22   5   1        3.23        4.10     20.93 o 
  23   5   1       52.82       18.98     25.15 o 
  24   5   1        1.14        7.06     34.02 o 
  25   5   1        4.98      -15.66     21.90 o 
  26   5   1        1.92       27.15     25.22 o 
  27   5   1        4.93       -1.72     30.35 o 
   0   6   1       85.50       72.04     13.86 o 
   1   6   1        0.44       -7.60      7.24 o 
   2   6   1      197.34      203.47     17.50 o 
   3   6   1       14.36        9.64      8.72 o 
   4   6   1      629.28      629.58     42.69 o 
   5   6   1       74.26       73.28     11.76 o 
   6   6   1     1698.42     1587.71     43.85 o 
   7   6   1      238.45      272.77     19.14 o 
   8   6   1      497.19      597.01     25.88 o 
   9   6   1        0.92      -12.29     11.71 o 
  10   6   1       51.89       25.67     12.26 o 
  11   6   1       77.25       42.73     13.97 o 
  12   6   1       42.22       22.78     12.67 o 
  13   6   1       32.63       19.81     13.14 o 
  14   6   1       66.65       57.78     14.15 o 
  15   6   1      179.97      171.45     18.46 o 
  16   6   1      624.64      710.59     30.12 o 
  17   6   1        9.74       -0.28     16.74 o 
  18   6   1     2233.88     2146.40     67.77 o 
  19   6   1       21.00       40.12     19.89 o 
  20   6   1     1243.06     1269.19     59.77 o 
  21   6   1       15.17       -4.28     23.23 o 
  22   6   1      406.89      402.14     74.84 o 
  23   6   1       52.32       60.51     29.15 o 
  24   6   1       46.50       13.83     25.87 o 
  25   6   1       13.29        7.87     25.27 o 
   1   7   1       23.92       27.50     12.34 o 
   2   7   1       13.88       15.98     12.31 o 
   3   7   1       16.65       13.44     11.31 o 
   4   7   1       26.87       13.24     12.25 o 
   5   7   1       30.91       16.53     12.82 o 
   6   7   1      128.80      133.99     15.55 o 
   7   7   1      274.82      301.91     20.25 o 
   8   7   1       96.58      104.88     14.76 o 
   9   7   1      144.31      161.21     24.85 o 
  10   7   1       79.56       57.30     15.42 o 
  11   7   1       49.12       34.26     19.56 o 
  12   7   1        0.52      -11.25     13.67 o 
  13   7   1        9.76        5.14     15.24 o 
  14   7   1       42.31       32.67     16.04 o 
  15   7   1      636.07      741.74     32.37 o 
  16   7   1       11.11      -14.53     16.20 o 
  17   7   1      207.17      234.02     22.64 o 
  18   7   1       70.20       51.11     18.24 o 
  19   7   1      309.04      372.30     31.88 o 
  20   7   1        9.20       32.58     22.37 o 
  21   7   1       70.11       60.13     31.02 o 
  22   7   1        8.42      -12.49     28.26 o 
  23   7   1        5.08      -22.34     31.98 o 
   0   8   1       35.86       -7.49     25.17 o 
   1   8   1        2.92      -15.51     16.27 o 
   2   8   1       48.14       23.72     18.26 o 
   3   8   1      100.36      116.29     20.03 o 
   4   8   1        0.60       -7.02     16.26 o 
   5   8   1       29.89       15.93     16.17 o 
   6   8   1        0.22      -15.69     14.95 o 
   7   8   1       43.91       27.30     16.14 o 
   8   8   1       44.16       11.40     16.77 o 
   9   8   1       27.83       24.02     15.30 o 
  10   8   1        0.36      -13.81     14.88 o 
  11   8   1        8.19        2.69     15.29 o 
  12   8   1        5.40        3.33     17.29 o 
  13   8   1        1.19      -17.68     16.84 o 
  14   8   1        0.00      -17.54     16.70 o 
  15   8   1        0.11      -17.83     16.98 o 
  16   8   1       35.80       52.51     19.98 o 
  17   8   1       49.53       31.13     19.87 o 
  18   8   1        6.48       -6.12     19.93 o 
  19   8   1       20.03        2.71     20.94 o 
  20   8   1        0.19      -19.84     24.11 o 
   1   9   1        1.46       -5.15     19.03 o 
   2   9   1       61.19       47.19     23.19 o 
   3   9   1        0.80      -19.61     18.68 o 
   4   9   1       44.63       53.86     20.72 o 
   5   9   1        0.22      -13.11     19.74 o 
   6   9   1       48.94       70.59     20.77 o 
   7   9   1        0.12      -19.50     18.57 o 
   8   9   1       10.43      -20.11     19.16 o 
   9   9   1        0.55      -11.57     19.18 o 
  10   9   1        0.02      -17.49     20.44 o 
  11   9   1        0.67        4.31     19.69 o 
  12   9   1        4.16       13.00     18.64 o 
  13   9   1        4.85       12.09     18.69 o 
  14   9   1        0.06      -20.01     19.20 o 
  15   9   1        6.97       -1.64     20.07 o 
  16   9   1        2.23      -20.61     20.09 o 
   0  10   1      104.88       82.70     34.97 o 
   1  10   1       23.32       26.25     23.38 o 
   2  10   1       22.24        2.82     24.21 o 
   3  10   1        1.12      -24.50     23.33 o 
   4  10   1        7.93       -2.85     24.13 o 
   5  10   1       14.33      -12.95     24.83 o 
   6  10   1        6.90      -16.99     23.66 o 
   7  10   1       52.49       59.78     24.69 o 
   8  10   1        0.85      -14.19     23.80 o 
   9  10   1        0.07        3.57     24.35 o 
   3   0   2     6255.58     5432.64    159.94 o 
   4   0   2     9566.96    10423.38    297.53 o 
   5   0   2      237.19      197.98     16.63 o 
   6   0   2    20094.14    21930.18    623.48 o 
   7   0   2     2453.28     2171.22     93.00 o 
   9   0   2     1681.18     1990.36     87.31 o 
  10   0   2      452.43      579.05     31.88 o 
  11   0   2       53.66       54.47     11.92 o 
  12   0   2     2918.92     3677.35    110.99 o 
  13   0   2     1804.59     1744.06     96.53 o 
  14   0   2     1341.65     1275.43     84.61 o 
  15   0   2     1339.07     1551.03    112.82 o 
  16   0   2     2094.35     2178.24     71.09 o 
  17   0   2      426.09      357.40     20.14 o 
  18   0   2      118.43      115.42     21.00 o 
  19   0   2       64.64       97.69     15.42 o 
  20   0   2      446.99      437.40     26.39 o 
  21   0   2      239.15      290.92     23.26 o 
  22   0   2      425.08      462.98     27.57 o 
  23   0   2      489.80      477.89     41.51 o 
  24   0   2       57.69       48.68     16.95 o 
  25   0   2       16.87       19.00     16.56 o 
  26   0   2       54.33       57.56     19.63 o 
  27   0   2       58.62       70.25     21.04 o 
  28   0   2       94.77       99.26     23.39 o 
  29   0   2      203.27      193.51     28.92 o 
  30   0   2        7.16      -21.34     20.33 o 
  31   0   2        7.10       10.83     22.89 o 
   1   1   2     9438.02     8298.25    282.79 o 
   2   1   2     1709.25     1567.46     27.42 o 
   3   1   2      351.89      258.12      8.67 o 
   4   1   2     2874.00     3072.63     63.84 o 
   5   1   2     4006.02     3592.59     86.70 o 
   6   1   2    11116.21    12041.50    346.53 o 
   7   1   2    10787.64    11211.52    323.75 o 
   8   1   2    16193.11    17495.66    546.58 o 
   9   1   2     9333.41     9336.45    219.69 o 
  10   1   2     3427.95     3655.41     77.09 o 
  11   1   2     2284.86     2505.26     54.46 o 
  12   1   2       23.61       37.94      7.10 o 
  13   1   2      901.07      963.84     28.51 o 
  14   1   2     5866.19     6245.82    151.33 o 
  15   1   2      917.98     1158.14     37.32 o 
  16   1   2       84.70       63.77      9.83 o 
  17   1   2        2.31        9.92      8.28 o 
  18   1   2       83.01      102.36     16.48 o 
  19   1   2      326.41      316.90     16.31 o 
  20   1   2       79.90      107.50     12.03 o 
  21   1   2       15.67       13.04      9.92 o 
  22   1   2       63.54       58.94     11.04 o 
  23   1   2        4.25       -3.08      9.86 o 
  24   1   2       34.03       22.09     11.61 o 
  25   1   2       18.64       15.00     12.50 o 
  26   1   2       22.67       27.17     12.88 o 
  27   1   2      131.70      141.84     17.46 o 
  28   1   2       27.95       15.68     14.08 o 
  29   1   2        6.41       26.51     15.07 o 
  30   1   2        0.98      -10.56     14.03 o 
  31   1   2       18.40       36.78     17.15 o 
   0   2   2     2836.19     2759.36     68.20 o 
   1   2   2    24861.22    24484.07    399.31 o 
   2   2   2       30.12       48.33      8.02 o 
   3   2   2    16304.25    17962.13    293.93 o 
   4   2   2      125.92      169.21      7.23 o 
   5   2   2      332.06      411.28     11.88 o 
   6   2   2      480.03      581.87     19.01 o 
   7   2   2       44.91       14.26      6.43 o 
   8   2   2      651.52      708.33     28.27 o 
   9   2   2      822.49      562.47     40.17 o 
  10   2   2       57.31       69.23      8.94 o 
  11   2   2        2.53       -5.41      6.91 o 
  12   2   2     2199.59     2098.09     56.57 o 
  13   2   2     1211.80     1312.05     36.95 o 
  14   2   2     1702.55     1457.55     42.03 o 
  15   2   2      742.05      670.73     25.66 o 
  16   2   2     1654.82     1577.44     44.51 o 
  17   2   2      322.05      385.70     16.82 o 
  18   2   2       34.96        9.12      9.82 o 
  19   2   2        5.32        6.19     10.23 o 
  20   2   2      113.44      167.89     18.76 o 
  21   2   2      222.26      221.90     18.84 o 
  22   2   2      303.97      352.20     30.16 o 
  23   2   2      467.49      480.14     23.19 o 
  24   2   2       49.87       43.65     12.46 o 
  25   2   2        0.25        0.66     12.22 o 
  26   2   2        1.30       -4.81     11.98 o 
  27   2   2       29.97       24.88     14.35 o 
  28   2   2        1.25       18.32     15.47 o 
  29   2   2       20.76       23.21     15.82 o 
  30   2   2        0.15       -1.54     16.39 o 
   1   3   2      453.65      500.55     12.76 o 
   2   3   2     1433.19     1305.47     25.53 o 
   3   3   2     1296.42     1312.46     25.68 o 
   4   3   2      290.86      271.99     15.24 o 
   5   3   2     1987.17     1925.76     43.81 o 
   6   3   2      495.43      500.69     19.33 o 
   7   3   2     1008.85      884.51     80.72 o 
   8   3   2       90.21       76.05     15.40 o 
   9   3   2      277.18      280.77     15.56 o 
  10   3   2      948.42     1000.46     31.93 o 
  11   3   2     1134.90     1075.19     36.98 o 
  12   3   2      248.12      309.91     20.81 o 
  13   3   2      596.90      527.52     21.70 o 
  14   3   2        0.92       -1.33      5.50 o 
  15   3   2      109.60      131.29     17.29 o 
  16   3   2       80.20       77.66     14.29 o 
  17   3   2       10.79        8.03      8.90 o 
  18   3   2      281.30      291.93     17.94 o 
  19   3   2      927.82      838.68     29.49 o 
  20   3   2       26.90       41.48     18.71 o 
  21   3   2      191.76      203.74     25.32 o 
  22   3   2      152.35      128.65     18.25 o 
  23   3   2        0.66       -0.01     13.90 o 
  24   3   2      161.20      156.54     20.41 o 
  25   3   2        9.14       -6.15     14.89 o 
  26   3   2       15.10       38.52     16.70 o 
  27   3   2      222.86      282.68     22.45 o 
  28   3   2        5.68       41.15     19.36 o 
  29   3   2       74.56       81.13     18.61 o 
   0   4   2     1325.37     1395.74     40.00 o 
   1   4   2       98.04      105.42      7.99 o 
   2   4   2      969.47      920.03     20.60 o 
   3   4   2        9.51       20.87      6.54 o 
   4   4   2       13.62        0.56      5.86 o 
   5   4   2       53.55       76.02     23.69 o 
   6   4   2     3181.67     3476.70     76.26 o 
   7   4   2      190.65      160.79     28.37 o 
   8   4   2      513.67      507.04     21.07 o 
   9   4   2      288.86      330.21     19.27 o 
  10   4   2       21.71        8.82      8.64 o 
  11   4   2        2.38       -6.06      8.33 o 
  12   4   2        7.76       -7.32      8.32 o 
  13   4   2        9.59        1.78     10.72 o 
  14   4   2      114.27      100.38     14.21 o 
  15   4   2      112.84       96.70     14.06 o 
  16   4   2       94.79       55.02     14.13 o 
  17   4   2      312.81      326.48     29.38 o 
  18   4   2      375.43      482.96     33.50 o 
  19   4   2       43.48       29.99     19.55 o 
  20   4   2     1017.12      808.97     41.55 o 
  21   4   2      157.90      165.93     25.37 o 
  22   4   2      193.33      208.29     33.26 o 
  23   4   2        4.38      -15.22     18.00 o 
  24   4   2        1.35       -6.88     14.82 o 
  25   4   2       20.80        1.85     16.84 o 
  26   4   2       27.35       10.22     17.70 o 
  27   4   2        8.28       -3.69     18.58 o 
  28   4   2      147.20      189.45     29.32 o 
   1   5   2      770.22      828.67     20.41 o 
   2   5   2      660.23      657.53     17.72 o 
   3   5   2      321.63      376.64     23.85 o 
   4   5   2     2603.23     2666.78     55.02 o 
   5   5   2       76.39      117.29     18.91 o 
   6   5   2      296.65      275.27     13.52 o 
   7   5   2      500.89      435.80     19.22 o 
   8   5   2        9.50      -10.00      9.52 o 
   9   5   2     1845.10     1870.69     62.31 o 
  10   5   2      444.67      466.50     23.59 o 
  11   5   2        0.00       -5.62     10.17 o 
  12   5   2        2.34      -10.46      9.96 o 
  13   5   2        1.15      -10.52     10.02 o 
  14   5   2      100.14       70.91     12.89 o 
  15   5   2      383.79      357.92     25.30 o 
  16   5   2        9.13       14.26     14.84 o 
  17   5   2      717.41      660.01     42.08 o 
  18   5   2      185.70      179.52     21.09 o 
  19   5   2        0.12        4.10     24.95 o 
  20   5   2       18.48       13.57     20.87 o 
  21   5   2       15.79       -2.30     21.94 o 
  22   5   2       69.94       86.58     38.74 o 
  23   5   2       10.69      -17.18     22.09 o 
  24   5   2       32.74       25.57     24.17 o 
  25   5   2        8.48       10.75     23.66 o 
  26   5   2       33.35       23.09     25.45 o 
  27   5   2       54.66       71.47     21.88 o 
   0   6   2       28.11       27.02     16.40 o 
   1   6   2        8.54       -0.24      7.70 o 
   2   6   2      109.57      106.83     16.36 o 
   3   6   2       83.26       36.14     12.87 o 
   4   6   2      144.92      166.09     12.99 o 
   5   6   2        8.84        1.70     10.30 o 
   6   6   2        2.44        0.34     10.48 o 
   7   6   2       24.86       21.98     11.55 o 
   8   6   2       10.90      -10.82     10.31 o 
   9   6   2      195.82      112.94     24.53 o 
  10   6   2       30.96        4.69     12.37 o 
  11   6   2       78.88       68.55     14.23 o 
  12   6   2        9.07        5.29     12.51 o 
  13   6   2        4.32      -12.64     12.04 o 
  14   6   2       60.83       45.03     14.19 o 
  15   6   2       14.75        5.47     13.60 o 
  16   6   2       94.87      110.38     19.24 o 
  17   6   2        4.17      -11.48     16.55 o 
  18   6   2        0.66      -14.79     17.34 o 
  19   6   2       77.58      101.64     32.39 o 
  20   6   2       22.49       19.22     18.22 o 
  21   6   2       36.15        0.29     24.84 o 
  22   6   2        3.40      -13.64     23.40 o 
  23   6   2       47.04       21.71     26.46 o 
  24   6   2        1.64      -24.91     23.72 o 
  25   6   2        5.07      -13.73     28.97 o 
   1   7   2        8.83        6.15     12.53 o 
   2   7   2        0.00       -5.83     12.55 o 
   3   7   2       22.00       22.32     13.07 o 
   4   7   2      127.81       89.75     20.77 o 
   5   7   2      144.57      101.07     19.34 o 
   6   7   2      278.24      276.45     19.87 o 
   7   7   2       72.00       48.60     13.50 o 
   8   7   2      271.89      343.46     23.26 o 
   9   7   2      371.21      430.95     25.45 o 
  10   7   2      291.47      286.31     22.16 o 
  11   7   2       10.59        7.73     12.88 o 
  12   7   2        0.15      -12.66     14.72 o 
  13   7   2       58.13       60.97     15.96 o 
  14   7   2       76.35       67.47     17.13 o 
  15   7   2       76.10       78.72     17.84 o 
  16   7   2       26.30       21.89     16.86 o 
  17   7   2       80.27       52.84     18.66 o 
  18   7   2       29.79       26.28     21.92 o 
  19   7   2       66.62       74.05     27.59 o 
  20   7   2        4.10       27.46     21.46 o 
  21   7   2        2.67       27.81     22.95 o 
  22   7   2       13.26        1.45     47.82 o 
  23   7   2        1.61        7.85     29.34 o 
   0   8   2      175.52      100.19     35.34 o 
   1   8   2        0.56       -3.40     16.23 o 
   2   8   2        7.42        2.30     16.32 o 
   3   8   2       10.89       -4.78     15.94 o 
   4   8   2      155.01      104.64     43.11 o 
   5   8   2        1.38        1.33     15.13 o 
   6   8   2      117.14       89.65     21.09 o 
   7   8   2      124.85       80.48     18.23 o 
   8   8   2        1.01       -0.14     15.25 o 
   9   8   2        0.22       -8.31     14.84 o 
  10   8   2       34.40       14.11     14.95 o 
  11   8   2        1.32      -15.70     14.96 o 
  12   8   2        5.02      -15.71     14.96 o 
  13   8   2        2.28      -16.24     15.72 o 
  14   8   2        0.97       -8.49     16.90 o 
  15   8   2       41.90       11.22     17.23 o 
  16   8   2      106.30       83.55     20.30 o 
  17   8   2       13.08       -1.57     20.19 o 
  18   8   2      114.92      180.47     24.60 o 
  19   8   2        0.60      -11.16     23.79 o 
  20   8   2      140.77      148.74     31.17 o 
   1   9   2       89.94       47.95     26.81 o 
   2   9   2       13.52       -4.23     19.82 o 
   3   9   2        0.03      -20.28     19.31 o 
   4   9   2        0.00      -10.51     19.37 o 
   5   9   2        2.58      -19.91     18.96 o 
   6   9   2        1.47       -1.42     19.50 o 
   7   9   2        1.83        7.92     18.49 o 
   8   9   2        3.13      -15.55     18.71 o 
   9   9   2       21.94        1.24     19.76 o 
  10   9   2        0.83      -19.20     18.29 o 
  11   9   2       15.94       -1.50     18.20 o 
  12   9   2       18.67       17.69     18.69 o 
  13   9   2       10.42      -19.67     18.74 o 
  14   9   2        0.00      -14.31     18.56 o 
  15   9   2       14.98      -12.54     19.32 o 
  16   9   2        6.40       47.20     27.98 o 
   0  10   2       63.85       49.33     35.69 o 
   1  10   2      320.37      316.93    105.86 o 
   2  10   2       61.64       -3.17     22.98 o 
   3  10   2      123.52      118.79     56.11 o 
   4  10   2       20.22        5.08     24.03 o 
   5  10   2       47.56       48.59     24.33 o 
   6  10   2       13.61       11.05     24.74 o 
   7  10   2        2.21       10.85     24.36 o 
   8  10   2        0.02      -18.92     22.70 o 
   9  10   2        0.45        2.71     23.00 o 
   1   1   3    19253.13    18059.39    359.33 o 
   2   1   3      247.31      296.82      8.34 o 
   3   1   3       31.75       52.76      6.03 o 
   4   1   3    13382.99    14212.27    214.79 o 
   5   1   3      383.97      347.23     13.36 o 
   6   1   3    12734.13    13603.06    245.15 o 
   7   1   3      629.75      594.05     14.14 o 
   8   1   3       27.83       13.10      4.60 o 
   9   1   3     1433.01     1430.71     32.99 o 
  10   1   3       72.47       62.90     10.12 o 
  11   1   3     3997.92     4400.83     92.60 o 
  12   1   3     3669.67     3995.73     84.87 o 
  13   1   3       92.64      108.85      8.33 o 
  14   1   3      257.70      252.32     13.73 o 
  15   1   3     1190.95     1270.29     37.25 o 
  16   1   3      153.46      135.47     19.03 o 
  17   1   3       16.94       12.64      8.91 o 
  18   1   3      198.87      201.24     18.39 o 
  19   1   3      113.42      140.89     14.26 o 
  20   1   3        0.36        6.63      8.95 o 
  21   1   3       72.52      109.06     17.34 o 
  22   1   3      283.07      304.64     20.50 o 
  23   1   3       35.34       60.37     12.15 o 
  24   1   3      145.15      139.40     15.20 o 
  25   1   3        9.14       41.70     12.87 o 
  26   1   3      183.97      216.98     18.44 o 
  27   1   3        7.35       11.16     13.78 o 
  28   1   3       65.93       88.81     24.77 o 
  29   1   3      157.80      155.04     18.79 o 
  30   1   3       83.67       83.83     17.90 o 
   0   2   3    92010.74    81187.38   2100.98 o 
   1   2   3    13953.80    13534.64    222.54 o 
   2   2   3    52112.26    49427.54    802.82 o 
   3   2   3      614.77      435.56     10.23 o 
   4   2   3     6810.14     7278.01    111.82 o 
   5   2   3     2449.57     2262.50     37.13 o 
   6   2   3      371.35      291.13     10.32 o 
   7   2   3      425.39      407.01     13.00 o 
   8   2   3      244.55      199.31     10.40 o 
   9   2   3     2596.62     2472.01     63.90 o 
  10   2   3       84.74       72.35     16.77 o 
  11   2   3      401.92      378.36     22.52 o 
  12   2   3      886.87      833.10     48.41 o 
  13   2   3     2496.75     2508.57     64.71 o 
  14   2   3     7226.22     7278.57    151.71 o 
  15   2   3     1643.30     1731.85     41.36 o 
  16   2   3      217.23      197.49     14.34 o 
  17   2   3       82.83       81.11      9.51 o 
  18   2   3       94.12      115.09     13.88 o 
  19   2   3      334.97      409.06     21.47 o 
  20   2   3      659.66      720.22     41.99 o 
  21   2   3     1071.12     1114.45     38.48 o 
  22   2   3      393.58      475.72     30.98 o 
  23   2   3      146.55      160.42     18.73 o 
  24   2   3       12.85       -2.01     13.58 o 
  25   2   3       58.54       65.22     25.95 o 
  26   2   3      458.32      590.79     28.15 o 
  27   2   3       89.33       85.86     18.88 o 
  28   2   3        9.97        6.59     14.56 o 
  29   2   3        0.01      -13.90     14.79 o 
  30   2   3       90.78       80.89     18.53 o 
   1   3   3      104.24      130.22      7.33 o 
   2   3   3      233.83      228.31      9.13 o 
   3   3   3       15.44        7.96      4.97 o 
   4   3   3      515.42      574.69     18.14 o 
   5   3   3     1359.27     1364.57     27.06 o 
   6   3   3       31.66       31.40      5.80 o 
   7   3   3     1827.79     1871.37     80.76 o 
   8   3   3       78.86       94.15     19.58 o 
   9   3   3      809.30      770.82     21.51 o 
  10   3   3      646.76      688.74     29.95 o 
  11   3   3     2589.62     2770.79    159.11 o 
  12   3   3        0.62       -8.66      8.25 o 
  13   3   3       28.32       -1.41      9.39 o 
  14   3   3      649.00      661.85     25.56 o 
  15   3   3        0.36      -10.46      9.97 o 
  16   3   3       77.40       80.81     10.74 o 
  17   3   3        0.88        6.84      9.14 o 
  18   3   3      138.20      156.75     16.17 o 
  19   3   3      190.10      185.75     14.18 o 
  20   3   3      960.11      935.83     28.24 o 
  21   3   3      600.38      562.98     27.03 o 
  22   3   3       18.49       13.62     13.79 o 
  23   3   3       19.30       23.10     15.49 o 
  24   3   3       65.57       59.61     16.08 o 
  25   3   3        1.73       -2.66     14.86 o 
  26   3   3       28.70       50.85     17.81 o 
  27   3   3      182.90      257.76     27.55 o 
  28   3   3      103.31      118.85     22.26 o 
  29   3   3      516.35      659.18     32.88 o 
   0   4   3      420.70      462.55     19.18 o 
   1   4   3      436.64      419.58     12.76 o 
   2   4   3      267.06      348.29     12.63 o 
   3   4   3      823.33      841.05     19.62 o 
   4   4   3      229.39      289.61     17.29 o 
   5   4   3       40.87       37.67      6.93 o 
   6   4   3      542.76      532.00     14.76 o 
   7   4   3      954.28      947.34     24.51 o 
   8   4   3        0.29        6.97      8.07 o 
   9   4   3      269.40      281.97     18.07 o 
  10   4   3      289.74      287.52     28.93 o 
  11   4   3      225.68      231.04     16.52 o 
  12   4   3      115.19      129.40     39.73 o 
  13   4   3        2.86       14.74      9.21 o 
  14   4   3        0.21        8.07      9.87 o 
  15   4   3      640.22      565.00     25.65 o 
  16   4   3      140.74      152.27     20.93 o 
  17   4   3      282.91      312.21     22.74 o 
  18   4   3      407.97      399.77     31.22 o 
  19   4   3      548.49      502.93     23.94 o 
  20   4   3        8.13       12.92     18.98 o 
  21   4   3     1121.04     1071.62     49.57 o 
  22   4   3      308.69      321.55     42.55 o 
  23   4   3       16.94        4.03     15.76 o 
  24   4   3        2.34       27.94     16.18 o 
  25   4   3        0.05        8.08     16.35 o 
  26   4   3      121.78      121.51     24.90 o 
  27   4   3       18.73       18.47     18.25 o 
  28   4   3       15.73      -11.65     31.78 o 
   1   5   3      267.18      272.58     13.03 o 
   2   5   3       39.67       39.69      8.36 o 
   3   5   3      398.69      423.41     15.13 o 
   4   5   3       51.00       58.57     10.16 o 
   5   5   3       37.98       24.56      8.96 o 
   6   5   3       36.19       64.45     10.08 o 
   7   5   3       41.93       23.82      8.35 o 
   8   5   3      956.59      851.83     31.13 o 
   9   5   3       11.72        8.82     10.27 o 
  10   5   3      436.88      455.60     36.04 o 
  11   5   3       39.47       38.24     11.25 o 
  12   5   3      205.53      219.18     26.03 o 
  13   5   3       61.84       47.00     11.43 o 
  14   5   3       10.56       -2.88     13.66 o 
  15   5   3        6.38      -12.12     13.41 o 
  16   5   3      192.62      139.43     19.61 o 
  17   5   3       33.35       36.62     16.61 o 
  18   5   3      341.81      331.60     53.76 o 
  19   5   3      156.74      211.31     22.50 o 
  20   5   3       14.22       -0.90     20.07 o 
  21   5   3       18.00       22.57     21.10 o 
  22   5   3        1.81      -13.63     20.04 o 
  23   5   3       40.19      -22.99     21.90 o 
  24   5   3        4.07      -15.74     22.52 o 
  25   5   3       22.81       22.95     21.65 o 
  26   5   3       17.76        9.07     19.33 o 
  27   5   3        0.22       -1.14     21.11 o 
   0   6   3      198.51      218.62     19.53 o 
   1   6   3       65.94       70.18     10.35 o 
   2   6   3      369.23      356.71     27.44 o 
   3   6   3        9.11       21.91      9.55 o 
   4   6   3        5.95       -3.25      9.12 o 
   5   6   3        0.07       -2.85      9.15 o 
   6   6   3        0.09        3.63      8.59 o 
   7   6   3        0.31      -11.13     10.60 o 
   8   6   3       68.86       52.72     11.68 o 
   9   6   3      462.69      491.85     25.44 o 
  10   6   3      172.88      161.12     19.18 o 
  11   6   3       37.18       19.37     13.61 o 
  12   6   3      106.62      119.86     15.64 o 
  13   6   3       17.73       -5.61     12.80 o 
  14   6   3       43.33       28.43     13.07 o 
  15   6   3        5.18       -8.52     12.54 o 
  16   6   3      259.56      293.05     40.47 o 
  17   6   3      300.52      260.28     41.29 o 
  18   6   3        6.03       23.07     18.00 o 
  19   6   3        9.59        9.98     19.47 o 
  20   6   3       78.40       80.92     21.60 o 
  21   6   3       15.37        1.17     23.37 o 
  22   6   3       98.10       82.86     27.81 o 
  23   6   3        8.52      -25.28     24.08 o 
  24   6   3        2.57      -24.97     23.78 o 
  25   6   3       14.93       16.65     28.73 o 
   1   7   3       29.42       23.16     11.46 o 
   2   7   3        2.68       -2.34     13.01 o 
   3   7   3       10.36       11.91     13.40 o 
   4   7   3       15.81        2.01     12.78 o 
   5   7   3      100.21      108.67     15.21 o 
   6   7   3      105.03      110.05     14.93 o 
   7   7   3       36.24       17.48     13.01 o 
   8   7   3      362.93      460.80     27.77 o 
   9   7   3      267.65      282.74     22.75 o 
  10   7   3        5.16      -13.50     12.86 o 
  11   7   3        1.76      -13.38     12.74 o 
  12   7   3       47.11       22.16     13.97 o 
  13   7   3       18.73       -4.13     14.21 o 
  14   7   3        5.07      -14.50     13.81 o 
  15   7   3       27.33       14.54     14.72 o 
  16   7   3      411.95      533.58     34.78 o 
  17   7   3      122.08       92.40     43.96 o 
  18   7   3        2.29       -2.76     20.49 o 
  19   7   3       21.40       28.50     22.45 o 
  20   7   3       21.33       19.07     23.04 o 
  21   7   3       93.79       88.38     26.23 o 
  22   7   3       34.39       68.96     51.07 o 
  23   7   3        7.99        4.13     33.39 o 
   0   8   3        3.28      -25.13     23.94 o 
   1   8   3       25.14        9.98     16.83 o 
   2   8   3        2.27        4.04     17.37 o 
   3   8   3      105.90       91.01     19.21 o 
   4   8   3        5.10       -3.10     14.98 o 
   5   8   3      316.45      396.17     23.75 o 
   6   8   3        0.44       -2.60     15.01 o 
   7   8   3        4.12      -12.35     14.63 o 
   8   8   3        9.30      -10.09     14.67 o 
   9   8   3       33.31       -1.31     14.81 o 
  10   8   3       11.20        2.40     15.70 o 
  11   8   3        7.77       -5.06     15.22 o 
  12   8   3       55.43       57.01     19.54 o 
  13   8   3       45.65       25.51     17.28 o 
  14   8   3        0.01      -17.09     16.28 o 
  15   8   3      108.06       90.68     19.21 o 
  16   8   3       10.10        2.07     17.91 o 
  17   8   3      155.17      221.53     50.30 o 
  18   8   3        2.01       28.42     22.17 o 
  19   8   3      166.59      192.99     40.05 o 
  20   8   3        0.71      -38.25     59.87 o 
   1   9   3       17.28       22.34     25.77 o 
   2   9   3       34.38       26.68     20.62 o 
   3   9   3        9.88       15.87     20.60 o 
   4   9   3        8.46        3.45     20.63 o 
   5   9   3       16.97       16.72     20.39 o 
   6   9   3       15.79       -8.14     20.82 o 
   7   9   3       26.99       -5.32     20.08 o 
   8   9   3        0.01       -7.68     19.22 o 
   9   9   3       37.16        1.20     20.01 o 
  10   9   3       32.84       22.06     18.74 o 
  11   9   3       11.26        8.36     18.73 o 
  12   9   3       59.02       73.52     20.25 o 
  13   9   3       13.02        3.88     19.36 o 
  14   9   3       12.50        3.68     20.44 o 
  15   9   3       34.47       44.04     20.97 o 
   0  10   3      138.97      202.00     40.38 o 
   1  10   3      122.06      134.40     28.10 o 
   2  10   3      213.61      260.61     29.26 o 
   3  10   3      100.49       99.74     26.74 o 
   4  10   3       89.27       67.51     26.52 o 
   5  10   3        1.88      -10.05     33.47 o 
   6  10   3        0.05      -28.66     27.29 o 
   7  10   3        0.24      -22.52     27.95 o 
   8  10   3        0.42       -9.89     25.90 o 
   0   0   4    14301.80    14427.15    406.45 o 
   1   0   4      964.25      897.03     20.63 o 
   2   0   4     6401.73     6206.33    125.48 o 
   3   0   4     2435.77     2544.14     47.81 o 
   4   0   4       63.27       66.16      8.02 o 
   5   0   4      186.90      177.12      7.81 o 
   6   0   4     5950.35     6676.93    136.54 o 
   7   0   4       38.16       48.39      6.36 o 
   8   0   4     6441.21     7028.66    166.32 o 
   9   0   4        9.32       13.96     13.03 o 
  10   0   4     1767.37     1839.43     83.57 o 
  11   0   4      392.56      317.10     23.56 o 
  12   0   4      280.06      277.60     25.09 o 
  13   0   4        3.10       23.56     13.86 o 
  14   0   4     1337.41     1278.95     64.72 o 
  15   0   4     1131.28      925.33     35.67 o 
  16   0   4     1739.86     1633.26     56.39 o 
  17   0   4      322.53      365.02     25.78 o 
  18   0   4       69.64       71.88     14.38 o 
  19   0   4       28.63       30.05     15.59 o 
  20   0   4      371.62      375.39     25.10 o 
  21   0   4      291.99      422.78     36.52 o 
  22   0   4      424.04      442.60     29.92 o 
  23   0   4      249.24      348.54     28.00 o 
  24   0   4      521.14      531.41     34.44 o 
  25   0   4       13.00       13.72     16.05 o 
  26   0   4        0.79       11.65     19.33 o 
  27   0   4       73.27       41.19     20.72 o 
  28   0   4        7.01       21.03     19.63 o 
  29   0   4        0.22        2.29     21.52 o 
  30   0   4       19.29       17.20     23.82 o 
   1   1   4       15.70        3.21      3.35 o 
   2   1   4     1885.92     1737.67     30.92 o 
   3   1   4      112.46      102.03      6.18 o 
   4   1   4      123.40       69.84      6.47 o 
   5   1   4     1917.45     1945.39     34.69 o 
   6   1   4     3315.78     3696.55     63.39 o 
   7   1   4      223.09      219.69      7.70 o 
   8   1   4     1184.23     1250.97     27.31 o 
   9   1   4     1683.25     1688.21     31.27 o 
  10   1   4     1577.60     1468.97     31.02 o 
  11   1   4      893.04      849.13     25.47 o 
  12   1   4      741.47      784.98     37.23 o 
  13   1   4      243.88      219.18     11.17 o 
  14   1   4      466.81      423.67     14.79 o 
  15   1   4       33.23       33.30      7.22 o 
  16   1   4      339.81      374.05     17.31 o 
  17   1   4      264.69      296.77     29.05 o 
  18   1   4       38.47       22.22     10.34 o 
  19   1   4       16.90       10.02      9.69 o 
  20   1   4      103.67      115.28     13.89 o 
  21   1   4       92.33      102.36     12.62 o 
  22   1   4      161.00      166.81     15.37 o 
  23   1   4      140.09      152.04     14.64 o 
  24   1   4       91.47       79.48     14.64 o 
  25   1   4       23.94        8.19     11.92 o 
  26   1   4       63.36       35.28     13.24 o 
  27   1   4        0.06       -4.64     13.50 o 
  28   1   4       19.60       11.31     14.30 o 
  29   1   4       68.81       73.81     17.28 o 
  30   1   4       70.55       71.42     17.83 o 
   0   2   4    10365.01    10364.56    242.32 o 
   1   2   4    20284.61    21415.89    350.34 o 
   2   2   4      713.63      796.93     14.98 o 
   3   2   4    11439.18    11977.92    196.51 o 
   4   2   4     1010.00      979.89     19.59 o 
   5   2   4     2039.34     2055.52     37.18 o 
   6   2   4      456.09      479.59     13.25 o 
   7   2   4      352.65      343.16     11.99 o 
   8   2   4      179.98      237.76     15.40 o 
   9   2   4      812.87      968.27     25.12 o 
  10   2   4     1048.90     1038.13     26.96 o 
  11   2   4      194.26      209.74     10.36 o 
  12   2   4      576.81      572.60     18.67 o 
  13   2   4      147.56      150.36     10.39 o 
  14   2   4     1593.52     1457.41     88.84 o 
  15   2   4     1863.93     1993.93     46.71 o 
  16   2   4      135.95      175.82     11.52 o 
  17   2   4        7.73        5.16      7.71 o 
  18   2   4      177.33      227.82     14.15 o 
  19   2   4       37.87       49.61     20.40 o 
  20   2   4      674.73      689.46     27.98 o 
  21   2   4     1009.46     1053.15     36.87 o 
  22   2   4       73.75       51.10     14.12 o 
  23   2   4        0.72        2.69     12.45 o 
  24   2   4      160.97      221.33     20.76 o 
  25   2   4      215.52      267.83     19.96 o 
  26   2   4       12.95        7.39     13.59 o 
  27   2   4       15.50       -9.84     13.58 o 
  28   2   4       19.39       22.53     14.82 o 
  29   2   4       74.69      100.02     17.80 o 
  30   2   4       18.14       17.55     17.22 o 
   1   3   4        0.13       -4.96      4.73 o 
   2   3   4        0.11       -3.11      4.88 o 
   3   3   4     3137.77     3296.64     58.24 o 
   4   3   4     1255.72     1259.39     26.73 o 
   5   3   4       23.01       18.88      4.54 o 
   6   3   4     2894.97     3154.24     51.49 o 
   7   3   4      439.65      493.21     15.56 o 
   8   3   4      843.03      935.35     22.56 o 
   9   3   4     2411.56     2365.41     48.44 o 
  10   3   4      323.96      333.86     24.35 o 
  11   3   4     1122.34     1123.94     29.63 o 
  12   3   4      221.29      210.35     17.72 o 
  13   3   4     1283.87     1293.14     33.87 o 
  14   3   4      657.10      574.44     25.36 o 
  15   3   4       16.24        1.03     11.70 o 
  16   3   4     1378.97     1308.83     69.77 o 
  17   3   4      139.50      109.11     11.49 o 
  18   3   4      631.65      545.10     21.46 o 
  19   3   4      398.12      367.14     20.00 o 
  20   3   4       77.46       60.03     14.76 o 
  21   3   4      195.83      189.13     15.31 o 
  22   3   4      105.94      120.20     14.10 o 
  23   3   4      490.69      556.36     29.38 o 
  24   3   4       27.38       18.77     15.97 o 
  25   3   4       31.97        6.36     15.19 o 
  26   3   4       17.86       14.34     16.86 o 
  27   3   4       59.09      102.35     19.90 o 
  28   3   4       97.94      148.39     19.75 o 
  29   3   4      391.89      449.70     39.26 o 
   0   4   4      630.55      647.60     23.60 o 
   1   4   4        2.01        2.78      6.31 o 
   2   4   4        0.12       -2.72      6.19 o 
   3   4   4      207.08      232.55     10.92 o 
   4   4   4       67.99       93.90     11.68 o 
   5   4   4      735.16      708.58     17.63 o 
   6   4   4      760.62      758.74     18.69 o 
   7   4   4      263.70      276.96     16.46 o 
   8   4   4      100.39      110.34     10.20 o 
   9   4   4       48.75       62.35      8.85 o 
  10   4   4        7.61       -9.30      8.86 o 
  11   4   4      700.59      692.85     27.25 o 
  12   4   4      274.93      291.87     14.93 o 
  13   4   4        8.10        3.04      9.24 o 
  14   4   4        0.85        9.61     11.95 o 
  15   4   4      233.12      168.25     29.11 o 
  16   4   4      231.14      170.72     25.71 o 
  17   4   4        1.04        3.85     13.63 o 
  18   4   4     2202.15     2065.56    183.57 o 
  19   4   4     1189.51     1050.47     35.88 o 
  20   4   4        7.08        8.01     12.30 o 
  21   4   4       40.14       86.30     16.64 o 
  22   4   4      420.23      470.51     28.92 o 
  23   4   4       29.98       43.84     17.19 o 
  24   4   4        0.24       14.26     16.60 o 
  25   4   4      103.65      108.07     24.66 o 
  26   4   4      482.02      566.50     34.78 o 
  27   4   4      113.67      168.88     25.26 o 
  28   4   4       87.15       88.04     22.87 o 
   1   5   4        0.24       12.17      7.85 o 
   2   5   4        5.62       -8.03      7.65 o 
   3   5   4       29.13       20.18      8.06 o 
   4   5   4       13.28       -0.83      7.41 o 
   5   5   4        6.92       -6.98      7.63 o 
   6   5   4       49.46       42.66      8.81 o 
   7   5   4       16.49       11.58      8.11 o 
   8   5   4      124.61      149.01     17.19 o 
   9   5   4        0.33        2.39      9.26 o 
  10   5   4      155.94      111.27     14.17 o 
  11   5   4      172.01      183.86     16.58 o 
  12   5   4      337.42      301.10     20.42 o 
  13   5   4      697.70      652.21     28.98 o 
  14   5   4      142.47      142.03     18.21 o 
  15   5   4        2.09        2.04     15.07 o 
  16   5   4      147.80      125.50     38.99 o 
  17   5   4       50.12       34.95     24.43 o 
  18   5   4      109.62       62.06     30.18 o 
  19   5   4      610.36      699.45     41.38 o 
  20   5   4      467.59      582.41     44.90 o 
  21   5   4       62.99       79.17     23.12 o 
  22   5   4       19.89        8.73     22.00 o 
  23   5   4        0.33        6.52     30.49 o 
  24   5   4       56.02       90.33     41.54 o 
  25   5   4       47.13       47.53     19.82 o 
  26   5   4       50.70       29.69     19.98 o 
   0   6   4      433.74      462.87     25.87 o 
   1   6   4       82.06       74.32     10.83 o 
   2   6   4        4.66       -9.62      9.16 o 
   3   6   4        8.70       -3.78      9.43 o 
   4   6   4       86.46       85.24     10.77 o 
   5   6   4      171.44      177.67     13.06 o 
   6   6   4       46.21       22.83      9.80 o 
   7   6   4      180.74      232.54     22.75 o 
   8   6   4        8.12      -11.14     10.61 o 
   9   6   4       83.87       83.65     14.25 o 
  10   6   4      347.91      348.65     19.63 o 
  11   6   4        1.47      -11.45     10.91 o 
  12   6   4       79.34       46.81     12.57 o 
  13   6   4       11.45      -11.25     11.76 o 
  14   6   4        4.41      -14.15     13.47 o 
  15   6   4       44.63       43.24     19.38 o 
  16   6   4        0.93        9.21     16.89 o 
  17   6   4       11.36       21.57     17.81 o 
  18   6   4        0.26       -9.64     16.78 o 
  19   6   4        5.01        2.18     17.04 o 
  20   6   4        1.28       13.16     19.58 o 
  21   6   4        9.23       -5.19     19.10 o 
  22   6   4        1.27      -26.65     25.38 o 
  23   6   4        5.38      -11.12     25.99 o 
  24   6   4        5.45      -16.30     27.57 o 
  25   6   4        1.91      -28.28     26.99 o 
   1   7   4       16.65        2.23     11.55 o 
   2   7   4       26.44        5.92     12.63 o 
   3   7   4       28.75        6.66     12.85 o 
   4   7   4        5.63      -12.23     12.21 o 
   5   7   4       52.00       34.05     13.56 o 
   6   7   4       13.92        3.30     12.43 o 
   7   7   4        6.80       -7.27     12.65 o 
   8   7   4       48.11        9.08     13.37 o 
   9   7   4       37.29       36.02     14.04 o 
  10   7   4       26.99       19.43     13.69 o 
  11   7   4       29.74      -13.82     13.16 o 
  12   7   4        6.99      -13.86     13.20 o 
  13   7   4        5.66       -6.66     14.18 o 
  14   7   4        2.04       -0.14     14.34 o 
  15   7   4       96.47       92.28     17.14 o 
  16   7   4        9.72       44.18     18.91 o 
  17   7   4      202.05      231.76     24.84 o 
  18   7   4        1.22      -19.33     18.41 o 
  19   7   4       34.05        9.65     19.78 o 
  20   7   4       29.22       45.87     22.11 o 
  21   7   4       48.72       13.09     21.10 o 
  22   7   4       40.12        8.38     21.44 o 
   0   8   4        9.65       23.47     26.03 o 
   1   8   4       21.36       -7.87     16.93 o 
   2   8   4       17.01       11.34     17.53 o 
   3   8   4       12.97       21.40     17.94 o 
   4   8   4       15.26       12.93     15.83 o 
   5   8   4        3.36      -15.62     14.88 o 
   6   8   4      165.98      138.00     24.01 o 
   7   8   4      271.02      321.04     25.90 o 
   8   8   4        4.18      -14.80     15.20 o 
   9   8   4       48.22       61.25     16.88 o 
  10   8   4        7.69       14.58     16.21 o 
  11   8   4        8.58      -15.85     16.10 o 
  12   8   4       22.38        2.89     15.79 o 
  13   8   4       11.55       -5.05     16.18 o 
  14   8   4        8.28       -1.15     17.10 o 
  15   8   4      103.42       94.06     19.90 o 
  16   8   4      284.29      379.35     33.59 o 
  17   8   4        4.83      -19.81     21.47 o 
  18   8   4      243.61      264.75     28.89 o 
  19   8   4       23.00       15.47     24.21 o 
   1   9   4       26.59       48.82     22.07 o 
   2   9   4        4.96      -21.03     20.03 o 
   3   9   4       38.09       27.06     21.04 o 
   4   9   4        5.70       -9.12     20.26 o 
   5   9   4        7.25      -21.87     20.83 o 
   6   9   4       12.36       -7.55     20.85 o 
   7   9   4       16.29       -5.78     20.34 o 
   8   9   4       58.60       37.39     21.22 o 
   9   9   4      191.71      195.47     28.51 o 
  10   9   4       29.95       33.61     21.50 o 
  11   9   4      194.05      173.14     26.39 o 
  12   9   4        2.37      -22.64     21.56 o 
  13   9   4        0.04      -17.93     21.33 o 
  14   9   4       77.21       51.75     28.07 o 
  15   9   4        2.84       -1.69     22.43 o 
   0  10   4       74.98      125.57     53.91 o 
   1  10   4       50.65       28.63     40.19 o 
   2  10   4       59.75       10.40     35.13 o 
   3  10   4       47.44       50.83     39.25 o 
   4  10   4        2.59      -31.65     35.22 o 
   5  10   4        2.62       14.09     36.79 o 
   6  10   4        1.31       31.62     35.33 o 
   7  10   4        3.75        8.18     34.67 o 
   1   1   5      930.07      860.73     14.89 o 
   2   1   5     6246.29     6147.02     94.74 o 
   3   1   5     2481.30     2283.88     37.15 o 
   4   1   5     3025.91     2881.56     46.13 o 
   5   1   5      332.52      320.09      8.66 o 
   6   1   5       32.67       46.18      5.31 o 
   7   1   5       85.93       88.81     11.69 o 
   8   1   5     2058.98     1975.75     36.47 o 
   9   1   5      229.27      224.77      8.93 o 
  10   1   5     4374.21     4518.47     72.39 o 
  11   1   5       49.55       67.87      5.83 o 
  12   1   5       35.44       36.10      7.02 o 
  13   1   5      343.02      319.64     26.43 o 
  14   1   5       38.24       25.78      6.82 o 
  15   1   5       87.88       90.19      9.84 o 
  16   1   5      191.76      242.43     22.29 o 
  17   1   5      704.42      748.77     26.61 o 
  18   1   5      434.29      421.35     21.19 o 
  19   1   5       66.49       62.96     12.00 o 
  20   1   5        9.70       38.74     11.82 o 
  21   1   5      292.52      337.54     27.09 o 
  22   1   5        0.26       -4.77      9.93 o 
  23   1   5       23.53       37.33     12.00 o 
  24   1   5       27.83       12.68     11.39 o 
  25   1   5        3.52       -3.86     11.73 o 
  26   1   5        0.02        1.85     12.28 o 
  27   1   5       32.79       34.69     14.34 o 
  28   1   5        0.05      -14.84     14.13 o 
  29   1   5        8.86       -3.10     14.51 o 
  30   1   5        1.04       -3.37     16.15 o 
   0   2   5      600.47      550.30     24.00 o 
   1   2   5     1536.28     1531.77     31.95 o 
   2   2   5    12411.72    12639.23    227.19 o 
   3   2   5        3.90       10.49      4.68 o 
   4   2   5      115.06      139.37      6.92 o 
   5   2   5       49.69       65.34      5.80 o 
   6   2   5     4763.18     5158.39     87.79 o 
   7   2   5     1599.96     1658.44     31.36 o 
   8   2   5      409.89      390.24     11.26 o 
   9   2   5      146.36      153.75     11.22 o 
  10   2   5       98.31      105.99      7.64 o 
  11   2   5      120.22      126.54      8.44 o 
  12   2   5      104.22      131.57      8.87 o 
  13   2   5      775.27      749.93     17.77 o 
  14   2   5       68.38       56.94      7.04 o 
  15   2   5       53.91       31.35     10.27 o 
  16   2   5      201.36      161.29     21.09 o 
  17   2   5      134.62      145.15     11.20 o 
  18   2   5       42.77       65.66     24.62 o 
  19   2   5     1515.53     1527.40     39.60 o 
  20   2   5     1175.52     1130.69     38.07 o 
  21   2   5       30.92       35.77     13.26 o 
  22   2   5      153.55      164.00     33.53 o 
  23   2   5        5.84       -3.94     12.91 o 
  24   2   5        0.36      -14.06     13.40 o 
  25   2   5        1.79       -8.34     11.63 o 
  26   2   5       16.47       21.60     13.57 o 
  27   2   5       92.35       99.74     17.20 o 
  28   2   5        8.12      -11.56     14.55 o 
  29   2   5       16.98       23.54     16.25 o 
   1   3   5       60.67       65.93      6.01 o 
   2   3   5      926.19      912.30     19.60 o 
   3   3   5      148.30      180.31     12.67 o 
   4   3   5     5287.89     5641.41     88.73 o 
   5   3   5     3423.63     3657.66     64.10 o 
   6   3   5      438.60      438.42     16.23 o 
   7   3   5     1732.55     1790.55     34.34 o 
   8   3   5     1724.83     1693.04     36.51 o 
   9   3   5     1695.61     1940.89     75.08 o 
  10   3   5      686.59      687.89     19.32 o 
  11   3   5     2888.53     2849.91     58.13 o 
  12   3   5     2306.93     2254.74     48.03 o 
  13   3   5      252.82      296.53     15.19 o 
  14   3   5      113.13      113.33     20.79 o 
  15   3   5      773.55      617.71     19.72 o 
  16   3   5       17.30       16.53      8.89 o 
  17   3   5      143.20      150.98     13.42 o 
  18   3   5       19.78        3.68      8.53 o 
  19   3   5      125.94      139.76     12.76 o 
  20   3   5      381.35      357.73     17.49 o 
  21   3   5      204.67      199.66     19.03 o 
  22   3   5      148.25      128.78     17.72 o 
  23   3   5      182.10      181.87     21.12 o 
  24   3   5       24.36       12.37     15.45 o 
  25   3   5        3.29        3.54     16.31 o 
  26   3   5      121.72      119.55     30.63 o 
  27   3   5      331.84      339.32     40.09 o 
  28   3   5        6.60      -15.77     15.02 o 
  29   3   5        6.24        6.77     17.79 o 
   0   4   5        4.89       -6.67     10.10 o 
   1   4   5     2703.82     2927.51     53.53 o 
   2   4   5     1619.63     1742.87     34.51 o 
   3   4   5     3681.09     3640.61     65.27 o 
   4   4   5       39.33       50.98      7.61 o 
   5   4   5      403.10      458.78     14.53 o 
   6   4   5      136.32      127.57      9.49 o 
   7   4   5      188.43      190.64     12.81 o 
   8   4   5      142.07      138.92     11.26 o 
   9   4   5       20.37       26.03     10.21 o 
  10   4   5        6.38       -9.90      9.42 o 
  11   4   5        0.42       -8.49      8.08 o 
  12   4   5       74.57       65.36      9.86 o 
  13   4   5        1.36       11.12     10.91 o 
  14   4   5       95.29      123.44     16.17 o 
  15   4   5       84.22       27.60     23.61 o 
  16   4   5       30.27       21.70     13.87 o 
  17   4   5      464.73      518.59     38.34 o 
  18   4   5      138.62      120.31     28.00 o 
  19   4   5      126.64       97.09     25.64 o 
  20   4   5      130.56       87.74     18.88 o 
  21   4   5       10.36       -0.06     10.95 o 
  22   4   5        9.43       16.63     15.38 o 
  23   4   5       53.23       41.40     17.01 o 
  24   4   5       20.09       50.80     19.10 o 
  25   4   5       17.86       21.43     19.13 o 
  26   4   5       23.37       19.42     18.52 o 
  27   4   5       32.42       56.95     21.66 o 
  28   4   5      368.01      499.84     46.12 o 
   1   5   5       83.15       91.79      9.57 o 
   2   5   5      299.91      305.14     16.89 o 
   3   5   5        1.44       -7.63      7.88 o 
   4   5   5       18.11       17.61      8.29 o 
   5   5   5        7.49       -6.30      7.46 o 
   6   5   5       66.75       45.60     11.35 o 
   7   5   5       26.70       29.00      8.51 o 
   8   5   5      450.49      475.66     23.99 o 
   9   5   5       22.63       16.44     10.41 o 
  10   5   5       31.43       18.82      9.81 o 
  11   5   5      304.11      318.14     20.71 o 
  12   5   5      208.87      190.19     17.37 o 
  13   5   5      475.62      498.89     35.15 o 
  14   5   5      447.59      479.47     25.48 o 
  15   5   5      160.43      138.28     17.77 o 
  16   5   5        0.41      -14.05     13.38 o 
  17   5   5        6.96        6.59     14.73 o 
  18   5   5       13.69       -1.14     15.67 o 
  19   5   5       13.39      -15.59     16.81 o 
  20   5   5       91.16       85.06     20.37 o 
  21   5   5       40.46      -15.89     23.56 o 
  22   5   5       31.19       14.43     16.99 o 
  23   5   5        0.06      -17.38     16.56 o 
  24   5   5       40.45       16.30     18.22 o 
  25   5   5       29.30       21.25     19.34 o 
  26   5   5        0.03       -1.56     19.91 o 
   0   6   5     1043.76      970.93     35.05 o 
   1   6   5        9.25        1.10      9.70 o 
   2   6   5        7.56        1.67      9.93 o 
   3   6   5      366.22      423.79     19.37 o 
   4   6   5        3.18       -2.41      9.72 o 
   5   6   5      304.08      423.04     30.08 o 
   6   6   5      236.26      256.75     14.81 o 
   7   6   5       33.21       20.39      9.89 o 
   8   6   5        2.22       -5.03      9.90 o 
   9   6   5        2.94      -11.91     11.35 o 
  10   6   5       29.89       13.09     12.25 o 
  11   6   5       35.97       24.89     12.67 o 
  12   6   5       54.01       17.51     11.96 o 
  13   6   5      108.97      114.34     20.70 o 
  14   6   5        2.37       -9.99     15.30 o 
  15   6   5       44.41       37.68     16.34 o 
  16   6   5       47.04       47.14     23.05 o 
  17   6   5       10.37       15.67     16.94 o 
  18   6   5        4.23        5.54     16.67 o 
  19   6   5        2.39        5.09     18.31 o 
  20   6   5        3.24      -18.86     17.97 o 
  21   6   5       24.97       -1.28     18.29 o 
  22   6   5        2.20       -6.72     23.56 o 
  23   6   5       10.87      -11.58     23.52 o 
  24   6   5        1.07        7.62     18.88 o 
   1   7   5      734.09      844.31     24.78 o 
   2   7   5       30.39       17.87     12.70 o 
   3   7   5       32.98       44.91     12.55 o 
   4   7   5      354.02      385.91     21.48 o 
   5   7   5      240.65      286.41     25.19 o 
   6   7   5       10.35        0.14     13.95 o 
   7   7   5      195.49      246.23     19.00 o 
   8   7   5        5.07       17.83     13.99 o 
   9   7   5      235.61      289.85     22.59 o 
  10   7   5       12.03      -10.18     13.85 o 
  11   7   5       16.55        0.46     14.04 o 
  12   7   5        3.74        2.05     14.26 o 
  13   7   5       10.41      -17.03     16.21 o 
  14   7   5       66.58       54.54     18.77 o 
  15   7   5        5.89      -18.97     18.06 o 
  16   7   5        4.68        3.79     18.51 o 
  17   7   5       52.26       61.47     23.21 o 
  18   7   5      104.65      110.32     22.98 o 
  19   7   5        8.24      -19.43     18.51 o 
  20   7   5       23.85      -12.08     21.10 o 
  21   7   5        2.68       -2.61     21.17 o 
  22   7   5        1.53      -23.31     22.20 o 
   0   8   5      247.56      346.86     37.85 o 
   1   8   5      411.15      532.12     30.10 o 
   2   8   5      339.41      368.67     26.96 o 
   3   8   5      146.35      148.43     18.97 o 
   4   8   5      146.58      174.80     19.92 o 
   5   8   5      120.82      129.24     21.71 o 
   6   8   5       24.17       11.23     15.53 o 
   7   8   5      273.48      278.90     22.43 o 
   8   8   5      117.66      112.29     18.75 o 
   9   8   5       16.75       17.84     16.29 o 
  10   8   5        1.72        1.25     16.30 o 
  11   8   5       16.70       25.67     17.26 o 
  12   8   5        8.21       -6.38     18.11 o 
  13   8   5       67.26       57.56     21.42 o 
  14   8   5      148.21      151.67     23.31 o 
  15   8   5        0.39      -11.69     24.41 o 
  16   8   5       10.54       21.26     25.75 o 
  17   8   5      167.06      189.74     32.18 o 
  18   8   5        0.69        7.14     25.21 o 
  19   8   5      146.26      128.50     40.76 o 
   1   9   5        0.01        2.83     29.40 o 
   2   9   5       75.37       57.12     47.82 o 
   3   9   5       56.54       27.14     31.85 o 
   4   9   5       74.78       38.23     32.03 o 
   5   9   5       89.39      106.11     48.23 o 
   6   9   5       43.90       27.04     31.79 o 
   7   9   5      144.61      117.96     26.59 o 
   8   9   5        4.99       -0.85     22.65 o 
   9   9   5       69.24      103.19     23.66 o 
  10   9   5       10.37      -22.55     21.48 o 
  11   9   5        4.27      -10.65     21.88 o 
  12   9   5       49.85       76.09     23.77 o 
  13   9   5        3.39      -23.20     22.09 o 
  14   9   5      117.32      101.10     25.94 o 
   0  10   5        4.15       58.63     52.39 o 
   1  10   5       15.75       18.46     50.79 o 
   2  10   5        5.28      -16.13     45.04 o 
   3  10   5        0.22      -10.60     62.23 o 
   4  10   5        5.03      -16.10     35.08 o 
   5  10   5        0.36      -35.48     33.79 o 
   6  10   5       35.67       32.90     38.64 o 
   0   0   6       44.57       52.56      8.21 o 
   1   0   6     1412.47     1312.79     30.18 o 
   2   0   6     3153.87     3272.22     78.42 o 
   3   0   6     1334.25     1278.58     26.41 o 
   4   0   6     4930.46     4401.49     81.78 o 
   5   0   6      174.21      164.57      8.63 o 
   6   0   6     2868.42     2603.72     56.55 o 
   7   0   6      197.50      228.09     11.40 o 
   8   0   6      735.53      642.76     22.14 o 
   9   0   6       49.73       64.11      8.50 o 
  10   0   6       75.54       63.26     13.47 o 
  11   0   6       19.27       11.62      8.22 o 
  12   0   6      506.24      536.15     47.61 o 
  13   0   6      376.82      342.33     43.31 o 
  14   0   6      284.24      275.70     28.27 o 
  15   0   6      143.36      197.04     31.60 o 
  16   0   6      666.49      606.54     49.62 o 
  17   0   6       18.85        9.20     10.97 o 
  18   0   6      479.82      456.17     28.76 o 
  19   0   6       18.08       22.43     12.89 o 
  20   0   6      216.74      225.92     21.97 o 
  21   0   6      383.14      403.23     49.06 o 
  22   0   6       40.22       33.84     14.78 o 
  23   0   6       27.67       29.22     17.53 o 
  24   0   6      174.35      219.72     24.48 o 
  25   0   6       61.84       44.74     19.26 o 
  26   0   6       45.97       38.86     20.03 o 
  27   0   6        1.19        8.81     18.86 o 
  28   0   6       44.86       28.18     21.57 o 
  29   0   6        0.55       -9.03     20.42 o 
  30   0   6       21.10       45.12     30.49 o 
   1   1   6     1568.62     1653.58     26.06 o 
   2   1   6      310.45      285.11      6.77 o 
   3   1   6      410.85      454.08     10.22 o 
   4   1   6       84.85       96.78      5.60 o 
   5   1   6      157.70      193.39     11.25 o 
   6   1   6      224.96      236.14     15.33 o 
   7   1   6     3332.52     3485.19     60.57 o 
   8   1   6      205.07      252.14     10.48 o 
   9   1   6       22.41       17.78      5.78 o 
  10   1   6      844.57      859.21     17.75 o 
  11   1   6      383.82      378.94     10.96 o 
  12   1   6        2.06       10.28      6.94 o 
  13   1   6      705.66      676.46     17.08 o 
  14   1   6      122.59      105.44      9.72 o 
  15   1   6      990.66      921.25     24.54 o 
  16   1   6        6.65        7.54      7.33 o 
  17   1   6        0.00       14.51     14.33 o 
  18   1   6      522.39      470.55     18.71 o 
  19   1   6        0.78       -3.26     10.34 o 
  20   1   6      263.76      313.49     18.81 o 
  21   1   6       49.47       12.44     11.56 o 
  22   1   6       68.64       53.73     11.64 o 
  23   1   6        6.64       -3.88     14.43 o 
  24   1   6       93.18       93.30     13.89 o 
  25   1   6       12.13       -4.31     11.75 o 
  26   1   6       11.46        4.86     12.49 o 
  27   1   6       57.57       67.71     14.59 o 
  28   1   6        7.99        7.84     14.23 o 
  29   1   6       12.79       -0.74     14.94 o 
   0   2   6     4918.45     4841.29    144.69 o 
   1   2   6     1612.82     1681.99     35.24 o 
   2   2   6     2943.92     3018.29     52.95 o 
   3   2   6     3828.81     3855.41     66.61 o 
   4   2   6     2720.75     2939.80     47.91 o 
   5   2   6     4286.18     4613.52     73.07 o 
   6   2   6      794.64      771.53     15.81 o 
   7   2   6      445.16      509.72     13.04 o 
   8   2   6     1602.82     1919.08     36.31 o 
   9   2   6       34.47       44.16      6.14 o 
  10   2   6      464.78      565.81     18.27 o 
  11   2   6      429.07      465.05     13.76 o 
  12   2   6      274.25      248.41     11.29 o 
  13   2   6       98.45      104.00     11.83 o 
  14   2   6        1.76       -2.53      6.81 o 
  15   2   6      192.95      187.69     12.54 o 
  16   2   6      251.53      271.95     13.44 o 
  17   2   6      333.43      379.71     20.16 o 
  18   2   6      416.05      385.44     17.05 o 
  19   2   6      616.71      513.99     21.23 o 
  20   2   6      562.62      546.46     30.61 o 
  21   2   6      468.31      482.43     22.32 o 
  22   2   6      132.16      117.20     26.03 o 
  23   2   6      100.81       79.42     18.10 o 
  24   2   6       17.93       -1.69     13.66 o 
  25   2   6       21.87       10.52     14.30 o 
  26   2   6       15.97       13.79     13.34 o 
  27   2   6        3.04      -14.17     13.49 o 
  28   2   6        0.89        3.26     15.38 o 
  29   2   6       18.60       19.32     17.61 o 
   1   3   6      153.79      124.38      7.99 o 
   2   3   6      134.60      121.16     14.96 o 
   3   3   6      559.95      479.32     14.84 o 
   4   3   6     2155.52     2245.78     41.50 o 
   5   3   6      601.81      661.10     21.35 o 
   6   3   6      344.91      300.01     19.67 o 
   7   3   6      395.37      390.56     14.64 o 
   8   3   6     1646.14     1814.90     39.04 o 
   9   3   6     2444.97     2412.67     49.96 o 
  10   3   6      604.47      564.19     19.97 o 
  11   3   6       40.44       25.38      7.31 o 
  12   3   6      805.16      797.05     19.89 o 
  13   3   6     2544.75     2559.57     48.97 o 
  14   3   6       26.58       14.20      8.11 o 
  15   3   6       66.46       68.81      9.44 o 
  16   3   6      163.89      200.36     14.43 o 
  17   3   6      150.35      153.32     11.51 o 
  18   3   6      232.38      211.49     13.71 o 
  19   3   6      811.97      810.83     25.00 o 
  20   3   6       33.76       16.70      9.63 o 
  21   3   6        4.09       -2.81     10.15 o 
  22   3   6      130.60      103.94     15.10 o 
  23   3   6       54.22       35.75     12.85 o 
  24   3   6       12.05       19.99     16.21 o 
  25   3   6       15.34       51.14     25.84 o 
  26   3   6       12.78       42.36     18.32 o 
  27   3   6      354.17      437.47     36.77 o 
  28   3   6        6.02      -18.69     17.80 o 
   0   4   6    10393.56    10770.00    255.51 o 
   1   4   6     4186.54     4217.68     74.71 o 
   2   4   6     6354.51     6490.49    111.50 o 
   3   4   6     1101.00     1024.90     23.24 o 
   4   4   6     2445.30     2487.51     46.94 o 
   5   4   6       82.58       48.16      7.93 o 
   6   4   6        7.71       -8.56      8.16 o 
   7   4   6      315.73      302.08     14.83 o 
   8   4   6        0.47       -6.85      6.63 o 
   9   4   6        7.55       -2.05      7.71 o 
  10   4   6       22.82       19.60      8.78 o 
  11   4   6       31.07       20.72      8.86 o 
  12   4   6      159.85      184.41     20.09 o 
  13   4   6      577.44      523.25     35.87 o 
  14   4   6        0.75       -4.84     11.39 o 
  15   4   6       69.54       74.42     25.22 o 
  16   4   6        0.05        0.78     11.82 o 
  17   4   6        4.17       -2.99     10.69 o 
  18   4   6        8.02       -8.07     10.89 o 
  19   4   6      156.66      152.57     12.55 o 
  20   4   6      157.81      151.86     14.26 o 
  21   4   6       95.44       67.06     13.90 o 
  22   4   6      105.64       80.07     18.38 o 
  23   4   6        3.84       -8.96     15.32 o 
  24   4   6       55.37       50.76     17.80 o 
  25   4   6       69.37       83.21     19.88 o 
  26   4   6        7.76       19.37     17.95 o 
  27   4   6       33.69       42.91     20.04 o 
   1   5   6        1.95       -1.98      8.23 o 
   2   5   6       14.45       19.32      8.45 o 
   3   5   6       45.53       57.45      9.29 o 
   4   5   6        0.75       -3.63      8.23 o 
   5   5   6        9.65        5.07      8.34 o 
   6   5   6       54.12       49.66      9.30 o 
   7   5   6       64.83       55.78      9.75 o 
   8   5   6      333.69      306.93     17.98 o 
   9   5   6       62.96       58.60     14.07 o 
  10   5   6      155.15      189.85     17.61 o 
  11   5   6        0.85       -5.37     12.95 o 
  12   5   6        0.17        7.77     12.98 o 
  13   5   6      338.04      318.51     22.24 o 
  14   5   6      499.90      570.73     28.33 o 
  15   5   6       25.52        6.46     13.88 o 
  16   5   6        5.52      -12.51     14.40 o 
  17   5   6        1.18      -14.99     14.51 o 
  18   5   6       13.88       12.54     16.10 o 
  19   5   6      142.70      137.40     33.83 o 
  20   5   6      225.60      253.39     22.78 o 
  21   5   6       66.05       50.11     12.48 o 
  22   5   6       20.97       24.48     16.40 o 
  23   5   6       30.21       35.89     30.75 o 
  24   5   6        2.51      -17.52     16.69 o 
  25   5   6       26.50       14.81     18.27 o 
  26   5   6        3.31       -4.26     19.08 o 
   0   6   6      129.72      154.51     31.99 o 
   1   6   6       41.24       27.03     10.21 o 
   2   6   6        4.40        3.11     10.25 o 
   3   6   6       12.79        2.97     10.23 o 
   4   6   6      322.07      419.19     18.15 o 
   5   6   6      585.04      634.93     37.22 o 
   6   6   6      349.93      425.03     17.99 o 
   7   6   6      751.82      726.09     21.59 o 
   8   6   6       15.65       34.41     11.06 o 
   9   6   6      128.34      167.40     15.63 o 
  10   6   6      117.90       90.61     14.02 o 
  11   6   6      133.04      113.80     21.32 o 
  12   6   6      187.19      179.90     22.30 o 
  13   6   6      391.23      393.90     25.79 o 
  14   6   6       15.05        5.35     15.07 o 
  15   6   6      101.84       88.62     19.04 o 
  16   6   6        5.06      -16.51     15.84 o 
  17   6   6        0.13       -8.80     17.08 o 
  18   6   6        5.89       12.65     17.60 o 
  19   6   6       23.78      -19.06     18.16 o 
  20   6   6       51.74       51.27     20.15 o 
  21   6   6        3.92        6.86     19.54 o 
  22   6   6        8.37      -10.38     16.36 o 
  23   6   6        2.27      -24.62     23.45 o 
  24   6   6        9.40      -16.03     20.72 o 
   1   7   6      205.97      250.75     22.13 o 
   2   7   6      131.72      145.17     15.28 o 
   3   7   6       15.96       22.49     13.01 o 
   4   7   6      199.66      244.00     16.80 o 
   5   7   6       37.22       72.00     15.68 o 
   6   7   6        9.87       10.24     14.33 o 
   7   7   6       40.61       46.96     14.95 o 
   8   7   6      405.02      510.46     26.46 o 
   9   7   6       15.49        8.19     15.40 o 
  10   7   6        1.82      -15.01     14.30 o 
  11   7   6       30.50       26.19     15.74 o 
  12   7   6       57.71       64.29     21.99 o 
  13   7   6       40.84       36.44     21.96 o 
  14   7   6      112.36      118.04     24.22 o 
  15   7   6        2.13       -9.77     20.99 o 
  16   7   6        2.12      -17.70     22.28 o 
  17   7   6       32.00       24.50     24.05 o 
  18   7   6        0.18      -23.94     22.80 o 
  19   7   6        0.24       21.69     25.11 o 
  20   7   6        1.41       -5.53     25.27 o 
  21   7   6        2.52      -27.12     25.83 o 
   0   8   6      513.27      725.54     78.86 o 
   1   8   6      720.19      882.04     65.56 o 
   2   8   6      320.60      399.57     33.71 o 
   3   8   6      212.37      226.56     28.47 o 
   4   8   6       53.30       59.88     23.42 o 
   5   8   6       15.59       19.42     21.98 o 
   6   8   6       60.28       30.57     18.62 o 
   7   8   6        6.55       -8.88     18.17 o 
   8   8   6       12.95       -2.56     18.57 o 
   9   8   6      259.07      283.64     25.68 o 
  10   8   6        1.58        7.18     19.15 o 
  11   8   6        2.07        2.43     19.65 o 
  12   8   6       50.65       30.89     20.47 o 
  13   8   6      112.35      103.02     27.33 o 
  14   8   6       35.29       53.48     37.76 o 
  15   8   6        7.07      -14.58     25.93 o 
  16   8   6        1.60        8.44     26.06 o 
  17   8   6       57.32       49.78     26.46 o 
  18   8   6       19.41       24.19     27.71 o 
   1   9   6        3.66       -7.55     32.85 o 
   2   9   6        0.10      -15.18     29.67 o 
   3   9   6        5.67       15.61     37.77 o 
   4   9   6        0.13       -9.02     32.02 o 
   5   9   6        1.33      -23.90     30.27 o 
   6   9   6       60.95       83.40     33.93 o 
   7   9   6       40.04        3.86     38.32 o 
   8   9   6       74.42       82.04     28.05 o 
   9   9   6       63.51       53.52     27.14 o 
  10   9   6       81.21       77.31     28.25 o 
  11   9   6       50.90       45.70     29.49 o 
  12   9   6        0.06      -27.65     26.34 o 
  13   9   6       12.84        0.27     27.73 o 
   0  10   6        0.34      -18.85     51.83 o 
   1  10   6        6.65      -37.81     36.01 o 
   2  10   6        0.26      -39.23     37.37 o 
   3  10   6       12.57      -50.17     50.93 o 
   4  10   6        0.06      -51.54     58.07 o 
   1   1   7      605.31      604.23     15.57 o 
   2   1   7      133.06      100.93      7.61 o 
   3   1   7       65.47       84.23      7.21 o 
   4   1   7      422.46      468.40     10.29 o 
   5   1   7      817.06      744.48     15.33 o 
   6   1   7     1069.39     1210.26     25.79 o 
   7   1   7      425.58      420.55     11.53 o 
   8   1   7     3978.11     4119.69     66.15 o 
   9   1   7     2653.26     2645.18     44.34 o 
  10   1   7      706.42      724.71     18.95 o 
  11   1   7      453.49      431.27     12.05 o 
  12   1   7       14.33        9.29      5.68 o 
  13   1   7       98.54       81.89      8.03 o 
  14   1   7       23.75       19.57      6.83 o 
  15   1   7      158.46      177.54     12.47 o 
  16   1   7     1122.17     1019.62     26.26 o 
  17   1   7       13.34        0.92      7.70 o 
  18   1   7      172.58      112.82     28.90 o 
  19   1   7       81.27       74.08     12.26 o 
  20   1   7        1.79       13.72     11.29 o 
  21   1   7      354.21      361.06     19.53 o 
  22   1   7        1.10        1.94     11.29 o 
  23   1   7        0.00      -10.22     10.31 o 
  24   1   7       26.63       14.19     12.28 o 
  25   1   7       29.79       12.06     12.07 o 
  26   1   7        0.65      -11.72     11.82 o 
  27   1   7        1.92      -13.99     13.33 o 
  28   1   7       61.46       63.32     15.27 o 
  29   1   7        1.09       -7.87     14.60 o 
   0   2   7      340.60      378.40     17.27 o 
   1   2   7     1074.63     1050.08     24.66 o 
   2   2   7     2315.70     2500.72     45.25 o 
   3   2   7      171.59      168.67      8.98 o 
   4   2   7     1684.59     1805.57     34.29 o 
   5   2   7     2977.43     3420.40     55.67 o 
   6   2   7      395.93      377.82     11.53 o 
   7   2   7      418.77      435.27     11.37 o 
   8   2   7     1238.01     1385.31     27.85 o 
   9   2   7       29.40       25.48      6.01 o 
  10   2   7       42.17       54.38      6.96 o 
  11   2   7       11.33        2.37      6.37 o 
  12   2   7       36.40       21.62      7.08 o 
  13   2   7       99.43       62.80      7.22 o 
  14   2   7       89.91       79.01      7.88 o 
  15   2   7       16.85       10.19      8.34 o 
  16   2   7      849.34      837.68     21.37 o 
  17   2   7      430.86      463.86     18.62 o 
  18   2   7      344.00      338.64     17.96 o 
  19   2   7      450.90      460.94     31.61 o 
  20   2   7      273.62      298.61     17.70 o 
  21   2   7      176.14      127.86     15.39 o 
  22   2   7       41.30       19.78     12.13 o 
  23   2   7       67.80       70.40     14.43 o 
  24   2   7        1.44       -1.17     12.64 o 
  25   2   7       20.04       17.31     14.52 o 
  26   2   7        7.17       -7.96     12.43 o 
  27   2   7       67.78       50.62     15.80 o 
  28   2   7        0.08      -10.00     14.87 o 
   1   3   7      498.18      617.75     21.20 o 
   2   3   7      433.76      425.66     17.57 o 
   3   3   7        3.25       -7.14      6.80 o 
   4   3   7      120.93      102.83      8.74 o 
   5   3   7     1694.02     1611.45     28.98 o 
   6   3   7       19.01       10.92      5.42 o 
   7   3   7     1259.59     1239.38     23.81 o 
   8   3   7        0.06        1.27      5.83 o 
   9   3   7      212.06      243.58     14.71 o 
  10   3   7      732.74      764.32     18.93 o 
  11   3   7      601.08      648.59     17.09 o 
  12   3   7      130.03      113.06      9.32 o 
  13   3   7       78.11      102.05      9.73 o 
  14   3   7        7.79       -1.77      8.67 o 
  15   3   7      377.73      380.24     22.01 o 
  16   3   7       41.83       34.60      8.27 o 
  17   3   7      185.61      199.48     11.80 o 
  18   3   7      332.02      426.37     21.23 o 
  19   3   7       19.54       23.00     10.64 o 
  20   3   7       29.11       27.39     10.45 o 
  21   3   7        2.51        3.90     10.60 o 
  22   3   7       41.45       36.64     15.85 o 
  23   3   7        0.14      -10.91     11.76 o 
  24   3   7        8.42       14.46     14.99 o 
  25   3   7      105.73      107.69     33.37 o 
  26   3   7        3.76       -9.64     17.86 o 
  27   3   7        4.59        3.15     17.30 o 
  28   3   7        6.22      -13.45     17.99 o 
   0   4   7     3332.72     3403.24     87.00 o 
   1   4   7     5853.07     6253.94    107.78 o 
   2   4   7     3313.26     3168.53     57.84 o 
   3   4   7     1967.60     1673.91     33.63 o 
   4   4   7      127.95      118.32     11.29 o 
   5   4   7      359.43      426.33     17.20 o 
   6   4   7      125.98      128.07     11.39 o 
   7   4   7       20.38       12.20     10.69 o 
   8   4   7        0.29        0.88      7.43 o 
   9   4   7        1.56       -3.73      8.26 o 
  10   4   7       25.25        4.19      8.86 o 
  11   4   7        1.06       -6.83      9.00 o 
  12   4   7      308.34      368.63     21.03 o 
  13   4   7       35.92       21.33     12.49 o 
  14   4   7      630.81      560.00     20.98 o 
  15   4   7      182.45      160.53     13.67 o 
  16   4   7       48.15       17.11     10.99 o 
  17   4   7        0.02      -10.42      9.92 o 
  18   4   7       58.94       48.79     14.82 o 
  19   4   7        3.86       -2.55      9.82 o 
  20   4   7       51.11       55.31     12.29 o 
  21   4   7        8.28       13.68     12.03 o 
  22   4   7       11.15       -4.40     11.99 o 
  23   4   7       12.23       19.52     12.82 o 
  24   4   7        0.74       -8.38     16.62 o 
  25   4   7       22.37       -1.75     18.36 o 
  26   4   7        3.71       16.13     17.73 o 
  27   4   7        2.22       10.72     22.21 o 
   1   5   7      419.84      448.94     22.47 o 
   2   5   7       43.03       57.72      9.07 o 
   3   5   7      299.24      303.13     15.11 o 
   4   5   7       28.44       24.49      9.24 o 
   5   5   7      268.05      312.16     14.43 o 
   6   5   7        0.55        1.64      8.93 o 
   7   5   7      271.50      311.05     22.57 o 
   8   5   7        1.62       -3.01     11.57 o 
   9   5   7       16.20       -2.79     13.19 o 
  10   5   7        0.62       -2.58     12.99 o 
  11   5   7      588.89      535.27     25.83 o 
  12   5   7      114.59       93.78     17.56 o 
  13   5   7     1024.13      926.58     32.49 o 
  14   5   7        2.83      -12.83     13.66 o 
  15   5   7      153.60      140.11     26.89 o 
  16   5   7       27.48       52.11     15.98 o 
  17   5   7       31.21       -5.99     15.19 o 
  18   5   7       59.90       46.06     13.65 o 
  19   5   7       17.75       14.22     13.64 o 
  20   5   7        9.94       -8.86     13.64 o 
  21   5   7      144.03      153.63     21.58 o 
  22   5   7       20.06       55.30     14.01 o 
  23   5   7       11.05        8.98     17.20 o 
  24   5   7        1.93        6.59     34.35 o 
  25   5   7       13.72      -20.59     19.61 o 
   0   6   7     4196.94     4425.35    114.78 o 
   1   6   7       42.17       41.10     15.04 o 
   2   6   7      314.51      446.48     19.10 o 
   3   6   7      294.53      299.14     18.33 o 
   4   6   7       16.06       -4.65     10.71 o 
   5   6   7      131.51       98.24     12.98 o 
   6   6   7     1802.07     1691.25     37.27 o 
   7   6   7       14.21        7.63     12.31 o 
   8   6   7      970.65      918.66     27.24 o 
   9   6   7       22.32       14.03     16.38 o 
  10   6   7       17.74        0.96     14.88 o 
  11   6   7        1.23       -8.11     15.91 o 
  12   6   7       91.12       80.23     24.37 o 
  13   6   7      199.02      176.11     25.44 o 
  14   6   7      330.99      391.68     31.64 o 
  15   6   7        7.32       -5.32     20.28 o 
  16   6   7        0.09       13.64     19.11 o 
  17   6   7        1.08      -20.86     19.87 o 
  18   6   7        1.56       -5.24     21.60 o 
  19   6   7        0.49        4.93     21.78 o 
  20   6   7       18.18       -2.63     16.64 o 
  21   6   7        2.89        4.51     18.00 o 
  22   6   7        2.69      -19.85     18.90 o 
  23   6   7        0.72      -12.82     22.23 o 
   1   7   7     1600.12     1792.66     51.06 o 
   3   7   7      509.28      656.70     29.79 o 
   4   7   7       63.43      124.92     19.90 o 
   5   7   7      640.80      733.18     32.44 o 
   6   7   7      227.21      288.30     23.64 o 
   7   7   7      842.55      847.73     42.73 o 
   8   7   7        0.00      -13.56     16.25 o 
   9   7   7       52.07       46.99     16.80 o 
  10   7   7       15.64       24.26     16.63 o 
  11   7   7      145.30      139.39     25.00 o 
  12   7   7        5.21        5.18     20.08 o 
  13   7   7      167.51      158.51     37.25 o 
  14   7   7       16.26        8.33     21.03 o 
  15   7   7        0.61      -16.98     21.77 o 
  16   7   7       21.65       -9.85     22.82 o 
  17   7   7        5.72      -18.42     23.23 o 
  18   7   7        0.21      -23.91     24.56 o 
  19   7   7        7.76       30.09     25.18 o 
  20   7   7        1.22      -14.87     40.84 o 
   0   8   7      367.57      528.04     70.27 o 
   1   8   7       49.49       81.18     24.40 o 
   2   8   7       80.91       74.11     29.88 o 
   3   8   7       16.39      -12.88     24.47 o 
   4   8   7       83.68       57.83     24.39 o 
   5   8   7       17.07      -21.85     21.63 o 
   6   8   7        0.60      -23.19     22.09 o 
   7   8   7        0.78      -17.80     22.55 o 
   8   8   7      145.32       90.95     38.42 o 
   9   8   7        3.59      -18.95     22.96 o 
  10   8   7       59.73       31.45     23.33 o 
  11   8   7       15.23       46.20     24.96 o 
  12   8   7       10.48       -5.86     23.91 o 
  13   8   7        1.28      -12.21     24.10 o 
  14   8   7       63.83       23.54     25.84 o 
  15   8   7        2.71        8.11     25.65 o 
  16   8   7       87.76       86.36     29.14 o 
  17   8   7       11.55       13.74     26.62 o 
   1   9   7        1.79      -32.67     31.11 o 
   2   9   7        2.05      -32.70     31.14 o 
   3   9   7        2.37      -27.48     30.03 o 
   4   9   7        2.67       -3.72     33.27 o 
   5   9   7       21.81       56.26     34.52 o 
   6   9   7        9.61       26.50     33.50 o 
   7   9   7       16.46      -24.52     26.10 o 
   8   9   7        0.56       -7.89     25.75 o 
   9   9   7       16.78        3.74     29.76 o 
  10   9   7        0.20      -25.74     24.52 o 
  11   9   7        8.65      -26.98     25.69 o 
  12   9   7        0.33       11.01     28.12 o 
   0   0   8        0.49       14.49      9.25 o 
   1   0   8       28.07       27.24      6.91 o 
   2   0   8       15.76        6.89      7.34 o 
   3   0   8       56.85       58.23      6.83 o 
   4   0   8       17.90       37.01      6.17 o 
   5   0   8     1947.35     2025.12     46.35 o 
   6   0   8     3995.59     4009.91     85.38 o 
   7   0   8     1305.37     1214.08     33.61 o 
   8   0   8      536.46      585.87     18.26 o 
   9   0   8       31.65        4.76      9.63 o 
  10   0   8      343.71      339.54     30.38 o 
  11   0   8       17.53       -1.47      8.66 o 
  12   0   8      358.89      398.74     19.64 o 
  13   0   8        6.52        4.52     18.92 o 
  14   0   8        4.44       -6.36     13.94 o 
  15   0   8      103.13      132.94     20.38 o 
  16   0   8        6.98       16.17     16.38 o 
  17   0   8     2478.18     2477.10     87.48 o 
  18   0   8     1284.47     1176.29     40.24 o 
  19   0   8     1238.04     1237.63     54.81 o 
  20   0   8      227.19      295.49     43.19 o 
  21   0   8      930.88      988.17     39.01 o 
  22   0   8      711.86      729.30     33.10 o 
  23   0   8      377.16      480.76     56.65 o 
  24   0   8      310.94      283.59     30.91 o 
  25   0   8       36.65       15.61     17.67 o 
  26   0   8       24.15        6.10     18.91 o 
  27   0   8        2.05       -2.30     19.05 o 
  28   0   8       25.59        7.81     21.76 o 
   1   1   8      950.49      904.59     17.16 o 
   2   1   8      817.93      866.30     14.13 o 
   3   1   8        4.97       11.38      3.85 o 
   4   1   8       33.92       29.87      4.76 o 
   5   1   8     1506.98     1673.75     27.70 o 
   6   1   8       41.04       53.32      6.31 o 
   7   1   8     2979.95     3037.77     54.29 o 
   8   1   8       13.19       11.58      5.17 o 
   9   1   8      564.41      595.29     13.85 o 
  10   1   8      936.66     1027.05     20.56 o 
  11   1   8      256.03      266.53     12.66 o 
  12   1   8        3.88       -5.41      5.81 o 
  13   1   8       36.36       38.85      7.54 o 
  14   1   8      126.73      118.48      9.74 o 
  15   1   8     1171.84     1123.07     25.87 o 
  16   1   8       32.44       39.30      8.87 o 
  17   1   8      535.00      518.93     17.51 o 
  18   1   8      269.29      344.56     18.23 o 
  19   1   8      376.62      487.49     26.85 o 
  20   1   8       68.52       45.21     12.04 o 
  21   1   8      145.70      126.62     14.84 o 
  22   1   8        0.28        7.18     12.14 o 
  23   1   8        4.71       -0.19     10.70 o 
  24   1   8        0.82        3.20     11.42 o 
  25   1   8        0.04       -2.51     12.74 o 
  26   1   8        0.51      -12.47     11.88 o 
  27   1   8       35.64       26.57     14.44 o 
  28   1   8        1.82        2.99     13.97 o 
   0   2   8      384.33      313.22     16.76 o 
   1   2   8     1720.70     1769.41     44.32 o 
   2   2   8       40.52       49.81      8.46 o 
   3   2   8     4230.46     4992.89     86.04 o 
   4   2   8      780.92      901.91     20.22 o 
   5   2   8     1266.82     1369.65     25.22 o 
   6   2   8       51.00       38.56      5.64 o 
   7   2   8        0.36       -2.30      5.01 o 
   8   2   8      286.14      320.28     21.21 o 
   9   2   8      267.05      324.81     16.17 o 
  10   2   8       24.51        9.69      6.37 o 
  11   2   8      211.98      255.78     13.23 o 
  12   2   8      142.60      123.42      8.39 o 
  13   2   8       42.99       33.76      7.15 o 
  14   2   8        2.75       -6.67      6.35 o 
  15   2   8       67.48       67.61      8.59 o 
  16   2   8      106.45      157.73     18.36 o 
  17   2   8      405.95      417.20     24.22 o 
  18   2   8       46.68       34.05      9.79 o 
  19   2   8      159.88      125.07     12.08 o 
  20   2   8      230.59      232.61     18.74 o 
  21   2   8       23.83       23.57     10.94 o 
  22   2   8       16.51       12.03     12.74 o 
  23   2   8       15.75       -7.48     12.56 o 
  24   2   8        2.19        2.79     14.22 o 
  25   2   8        1.14      -14.70     14.00 o 
  26   2   8       12.35        4.61     16.04 o 
  27   2   8        0.00      -14.93     14.22 o 
  28   2   8       25.88       24.13     17.06 o 
   1   3   8     1363.81     1307.14     35.36 o 
   2   3   8      185.58      275.86     33.05 o 
   3   3   8      128.56      109.08      7.36 o 
   4   3   8     1393.95     1651.02     32.69 o 
   5   3   8       16.99        7.39      6.21 o 
   6   3   8      907.22      868.98     18.28 o 
   7   3   8      403.96      384.11     13.02 o 
   8   3   8      328.38      318.80     11.98 o 
   9   3   8        1.27        6.07      6.65 o 
  10   3   8      426.24      495.64     15.15 o 
  11   3   8      104.86      116.06      9.49 o 
  12   3   8      684.43      660.68     18.43 o 
  13   3   8      101.29       79.88      9.57 o 
  14   3   8      260.91      246.25     13.21 o 
  15   3   8       48.97       32.80      9.56 o 
  16   3   8       86.20      107.83      9.96 o 
  17   3   8       11.09       -3.94      8.27 o 
  18   3   8        9.27       -3.95      8.48 o 
  19   3   8       93.18       71.32     11.56 o 
  20   3   8        4.07       16.54     10.64 o 
  21   3   8        1.96      -11.95     11.38 o 
  22   3   8       16.27       -0.87     11.77 o 
  23   3   8        0.40        8.15     12.81 o 
  24   3   8        8.55       -3.89     15.67 o 
  25   3   8        0.42       -4.75     16.85 o 
  26   3   8       21.46       -3.29     27.07 o 
  27   3   8       84.67       88.92     31.63 o 
   0   4   8      498.11      518.89     29.32 o 
   1   4   8      526.16      508.52     24.73 o 
   2   4   8      647.53      650.45     27.55 o 
   4   4   8       20.00       11.47      9.04 o 
   5   4   8        0.38        1.51      8.86 o 
   6   4   8       32.15       27.31      8.20 o 
   7   4   8       41.18       39.21      8.34 o 
   8   4   8        8.25        4.03      7.82 o 
   9   4   8      104.68       79.72     10.28 o 
  10   4   8       13.07        4.66      7.82 o 
  11   4   8        2.63        0.47      7.61 o 
  12   4   8      333.36      342.25     22.82 o 
  13   4   8       62.82       66.08     12.30 o 
  14   4   8        9.45      -13.41     15.24 o 
  15   4   8       63.64       43.56     11.51 o 
  16   4   8      130.48      117.73     13.49 o 
  17   4   8        0.30       -5.38     10.91 o 
  18   4   8        3.79        8.61      9.75 o 
  19   4   8       33.74       35.19     10.60 o 
  20   4   8       46.48       36.24     11.85 o 
  21   4   8       44.41       37.72     16.08 o 
  22   4   8       33.87       19.43     13.02 o 
  23   4   8        0.79       -2.49     12.92 o 
  24   4   8        0.44      -14.16     13.49 o 
  25   4   8       88.23       78.29     20.32 o 
  26   4   8        0.12      -18.22     18.70 o 
   1   5   8       29.14       16.06     13.43 o 
   2   5   8      557.50      611.01     20.12 o 
   3   5   8       73.77       65.96     11.05 o 
   4   5   8      463.64      411.97     23.09 o 
   5   5   8       44.79       23.25     12.59 o 
   6   5   8        0.03       -6.17     12.61 o 
   7   5   8      154.46      196.89     18.08 o 
   8   5   8       12.83       -4.83     12.50 o 
   9   5   8        0.32       -8.22     13.46 o 
  10   5   8     1327.24     1316.15     47.83 o 
  11   5   8       48.92       46.45     19.20 o 
  12   5   8      787.07      736.86     36.41 o 
  13   5   8       44.99       18.74     18.59 o 
  14   5   8        8.05        2.54     18.03 o 
  15   5   8        5.74        9.31     13.22 o 
  16   5   8      298.61      329.84     23.03 o 
  17   5   8       22.39       14.81     14.96 o 
  18   5   8        0.05        0.29     14.80 o 
  19   5   8        7.74        9.00     14.66 o 
  20   5   8       79.72       91.23     19.50 o 
  21   5   8       28.82       23.31     13.43 o 
  22   5   8       78.24       24.37     15.64 o 
  23   5   8       21.47       19.46     16.36 o 
  24   5   8       26.71       17.15     21.97 o 
   0   6   8      453.81      489.93     55.85 o 
   1   6   8       59.35       65.50     16.89 o 
   2   6   8        0.74      -15.83     15.08 o 
   3   6   8        9.79      -14.88     14.18 o 
   4   6   8       10.55        2.73     15.12 o 
   5   6   8      346.31      387.95     25.33 o 
   6   6   8       83.17       86.20     17.62 o 
   7   6   8      954.50      880.31     32.17 o 
   8   6   8       99.91      117.24     17.93 o 
   9   6   8       73.62       52.98     16.56 o 
  10   6   8       17.27       28.74     19.57 o 
  11   6   8       63.90       82.15     22.03 o 
  12   6   8       16.23        8.62     18.55 o 
  13   6   8      284.02      303.78     30.02 o 
  14   6   8        2.97       -9.80     18.32 o 
  15   6   8      102.66       63.01     23.96 o 
  16   6   8        3.36      -12.34     20.62 o 
  17   6   8        4.67        4.33     24.36 o 
  18   6   8        1.90       11.61     16.38 o 
  19   6   8        7.61       -2.52     17.24 o 
  20   6   8        1.30        7.99     21.34 o 
  21   6   8        0.13      -15.25     18.50 o 
  22   6   8        0.00        4.74     18.36 o 
   1   7   8      303.84      418.68     27.80 o 
   2   7   8      635.05      781.27     33.04 o 
   3   7   8       44.66       52.65     18.11 o 
   4   7   8       51.77       46.71     17.14 o 
   5   7   8       10.36        9.33     16.12 o 
   6   7   8        0.37        2.71     16.13 o 
   7   7   8       93.92       71.07     23.62 o 
   8   7   8       68.34       62.58     22.21 o 
   9   7   8       36.45       20.94     21.52 o 
  10   7   8      391.76      466.28     42.16 o 
  11   7   8       23.82       20.30     20.17 o 
  12   7   8       94.26      116.37     25.84 o 
  13   7   8        1.73      -22.76     21.67 o 
  14   7   8        0.14       -2.81     22.51 o 
  15   7   8        0.12       11.85     22.50 o 
  16   7   8       17.36        1.94     22.28 o 
  17   7   8        0.83       19.04     33.63 o 
  18   7   8        0.38        7.58     25.01 o 
  19   7   8        1.90        5.88     30.53 o 
  20   7   8        1.62      -17.44     26.39 o 
   0   8   8       61.05       43.99     28.70 o 
   1   8   8       13.22      -22.61     21.53 o 
   2   8   8       47.50       46.65     28.54 o 
   3   8   8       33.72       15.04     23.03 o 
   4   8   8        6.94       15.44     22.18 o 
   5   8   8        0.84      -20.75     22.60 o 
   6   8   8        8.05      -17.78     25.52 o 
   7   8   8      121.63      116.58     26.92 o 
   8   8   8       58.93       66.33     26.32 o 
   9   8   8       36.03       15.68     23.73 o 
  10   8   8       99.62      105.46     27.41 o 
  11   8   8       36.90       15.72     25.16 o 
  12   8   8        0.77       16.64     25.70 o 
  13   8   8       12.84      -24.36     24.95 o 
  14   8   8        0.02      -12.85     25.28 o 
  15   8   8       61.45       84.53     27.94 o 
  16   8   8       31.82       14.64     27.70 o 
   1   9   8        1.09      -21.05     33.12 o 
   2   9   8        0.22       -4.28     34.01 o 
   3   9   8        3.36      -32.88     31.31 o 
   4   9   8        0.27      -26.15     32.85 o 
   5   9   8        0.19       -2.09     32.58 o 
   6   9   8        0.52      -23.86     24.95 o 
   7   9   8        3.54      -18.78     26.83 o 
   8   9   8        1.74       -2.27     27.06 o 
   9   9   8        2.43       -4.99     27.32 o 
  10   9   8        2.59      -28.38     34.67 o 
  11   9   8        1.30        7.91     34.86 o 
   1   1   9       87.89       54.78      4.67 o 
   2   1   9     1983.59     1916.99     27.64 o 
   3   1   9      792.62      744.25     13.18 o 
   4   1   9     1459.63     1333.11     23.27 o 
   5   1   9       38.08       50.49      5.74 o 
   6   1   9     1759.03     1892.63     39.22 o 
   7   1   9      141.05      134.14     11.34 o 
   8   1   9     3642.33     3682.10     60.31 o 
   9   1   9      513.86      521.49     16.10 o 
  10   1   9      301.99      277.84     11.72 o 
  11   1   9       12.93        2.20      5.29 o 
  12   1   9      379.43      403.66     11.10 o 
  13   1   9      132.60      142.39      9.34 o 
  14   1   9       48.33       48.06      9.31 o 
  15   1   9      218.84      288.93     26.00 o 
  16   1   9      738.81      693.08     28.83 o 
  17   1   9        0.04       -3.39      9.08 o 
  19   1   9       26.99       16.07     15.44 o 
  20   1   9       91.89       98.15     14.20 o 
  21   1   9        0.30      -11.46     10.92 o 
  22   1   9      123.28       87.18     26.68 o 
  23   1   9        7.20       -3.19     12.65 o 
  24   1   9       42.25       31.20     12.77 o 
  25   1   9        3.05       -5.56     12.52 o 
  26   1   9        3.27      -14.41     13.73 o 
  27   1   9        0.08      -14.42     13.74 o 
  28   1   9       59.55       79.83     17.41 o 
   0   2   9      944.97      965.09     36.38 o 
   1   2   9      430.37      390.60     15.23 o 
   2   2   9     1289.20     1335.51     45.87 o 
   3   2   9      141.41      135.07     14.97 o 
   4   2   9       23.91        3.91      6.67 o 
   5   2   9       39.49       21.02      6.64 o 
   6   2   9       39.80       14.27      6.34 o 
   7   2   9       71.26       51.32      6.31 o 
   8   2   9      117.17      126.85      9.93 o 
   9   2   9       52.74       51.42      7.34 o 
  10   2   9        0.17       10.99      6.69 o 
  11   2   9       65.66       50.00      8.15 o 
  12   2   9        6.54       -1.78      6.35 o 
  13   2   9      127.57      117.35      9.69 o 
  14   2   9       10.91        0.43      7.05 o 
  15   2   9       86.51      100.77      9.62 o 
  16   2   9       60.17       60.32     10.32 o 
  17   2   9      103.73      121.05     11.44 o 
  18   2   9        8.60        4.55      9.38 o 
  19   2   9        2.34        2.75      9.62 o 
  20   2   9       69.43       71.41     15.20 o 
  21   2   9       49.76       44.71     12.67 o 
  22   2   9        1.21        4.12     13.33 o 
  23   2   9       40.82       23.91     14.57 o 
  24   2   9        5.95      -11.77     14.03 o 
  25   2   9       31.38       35.04     16.34 o 
  26   2   9        6.28      -17.66     16.82 o 
  27   2   9        2.48       25.72     15.88 o 
   1   3   9      279.15      262.90     16.67 o 
   2   3   9       86.37       97.38     12.39 o 
   3   3   9       71.97       70.51      9.92 o 
   4   3   9      536.59      512.22     14.50 o 
   5   3   9      362.76      388.91     15.30 o 
   6   3   9      185.91      189.72     17.72 o 
   7   3   9      355.23      376.72     22.18 o 
   8   3   9       27.28       25.62      6.95 o 
   9   3   9       46.71       36.09      7.68 o 
  10   3   9        0.01       -4.30      7.81 o 
  11   3   9      142.56      172.30     12.50 o 
  12   3   9      106.91      100.76     10.35 o 
  13   3   9      119.36      104.00     13.73 o 
  14   3   9       58.86       81.54     11.88 o 
  15   3   9       13.09       -7.96      7.58 o 
  16   3   9        0.07       -8.33      7.94 o 
  17   3   9        0.35       -8.99      8.56 o 
  18   3   9        0.85        0.47      9.01 o 
  19   3   9       14.56       -3.01     11.03 o 
  20   3   9       90.12       87.72     13.14 o 
  21   3   9        5.97        1.81     11.56 o 
  22   3   9        3.79       -9.01     12.43 o 
  23   3   9        1.88       -2.85     13.53 o 
  24   3   9        0.24      -14.78     14.07 o 
  25   3   9        8.19      -17.99     17.13 o 
  26   3   9       37.09       25.69     19.65 o 
   0   4   9       28.78       15.88     16.16 o 
   1   4   9      117.73      128.31     15.04 o 
   2   4   9      258.20      255.90     20.96 o 
   3   4   9       58.52       67.02     16.68 o 
   4   4   9        0.05      -11.09     10.56 o 
   5   4   9       18.55       12.18     11.86 o 
   6   4   9        4.54       -5.99      7.04 o 
   7   4   9      161.81      179.42     10.72 o 
   8   4   9      194.34      245.48     18.47 o 
   9   4   9       30.77       49.14      9.26 o 
  10   4   9       27.24       16.69      9.42 o 
  11   4   9       21.26       11.10     11.43 o 
  12   4   9        8.32       -5.66     10.86 o 
  13   4   9      233.61      257.68     24.62 o 
  14   4   9       39.53       52.72     17.16 o 
  15   4   9        4.39        4.40     12.47 o 
  16   4   9       24.86       -0.49     13.78 o 
  17   4   9        6.34        0.59     16.36 o 
  18   4   9       84.75       90.54     13.23 o 
  19   4   9       25.68       16.40     11.82 o 
  20   4   9        0.66       -2.60     12.19 o 
  21   4   9        0.43      -14.48     13.79 o 
  22   4   9        1.40       -9.06     15.00 o 
  23   4   9        0.10       -5.97     15.70 o 
  24   4   9       54.24       60.09     17.34 o 
  25   4   9        6.88       -3.43     17.79 o 
   1   5   9       51.66       68.94     17.30 o 
   2   5   9        2.70       -4.25     12.55 o 
   3   5   9       34.99       17.89     13.78 o 
   4   5   9       23.61        9.55     13.43 o 
   5   5   9       14.38        3.41     13.21 o 
   6   5   9      182.15      185.74     18.99 o 
   7   5   9        2.50        9.70     13.98 o 
   8   5   9      582.21      620.17     38.70 o 
   9   5   9      554.82      533.40     26.97 o 
  10   5   9       11.62       -2.62     17.67 o 
  11   5   9      422.01      503.51     37.17 o 
  12   5   9       18.76       39.17     19.88 o 
  13   5   9        1.25      -15.33     14.60 o 
  14   5   9      416.49      457.42     48.91 o 
  15   5   9      488.01      659.88     54.78 o 
  16   5   9        7.76       13.40     14.48 o 
  17   5   9        0.35      -15.83     15.08 o 
  18   5   9       24.03        3.10     16.45 o 
  19   5   9        3.62       22.28     20.06 o 
  20   5   9       14.76        1.31     13.21 o 
  21   5   9        5.19        2.25     13.95 o 
  22   5   9        4.44       -5.66     15.27 o 
  23   5   9        1.40        1.19     16.14 o 
  24   5   9       16.17        7.63     22.22 o 
   0   6   9      385.01      463.67     42.01 o 
   1   6   9     4458.23     4771.53    110.00 o 
   2   6   9     3246.99     3361.42     82.08 o 
   3   6   9     2494.72     2571.73     66.61 o 
   4   6   9     1119.00     1211.44     72.80 o 
   5   6   9       59.26       30.77     22.91 o 
   6   6   9       20.51        7.36     15.81 o 
   7   6   9       55.26       46.76     16.97 o 
   8   6   9      292.89      357.27     25.02 o 
   9   6   9       21.27       16.35     16.50 o 
  10   6   9        5.25        5.94     19.20 o 
  11   6   9        0.62       -2.60     19.89 o 
  12   6   9       26.29        4.61     20.47 o 
  13   6   9      166.16      195.49     26.94 o 
  14   6   9       21.72       26.46     20.48 o 
  15   6   9       70.29       70.35     23.29 o 
  16   6   9        1.40      -10.72     20.49 o 
  17   6   9       45.51       91.82     25.90 o 
  18   6   9        1.47      -24.38     23.22 o 
  19   6   9       12.46       34.35     24.84 o 
  20   6   9        1.39        8.20     32.50 o 
  21   6   9        0.77       -4.48     25.96 o 
  22   6   9       30.07       -0.83     23.42 o 
   1   7   9      744.91      791.02     35.25 o 
   2   7   9        4.81       17.36     18.13 o 
   3   7   9       14.89      -16.19     17.07 o 
   4   7   9      139.23      121.29     20.90 o 
   5   7   9      157.41      166.51     24.13 o 
   6   7   9        5.69       27.84     18.17 o 
   7   7   9      200.18      196.47     22.38 o 
   8   7   9       19.73       10.73     22.59 o 
   9   7   9      230.56      151.41     25.28 o 
  10   7   9       88.05       79.98     29.79 o 
  11   7   9       39.12       39.02     22.79 o 
  12   7   9      115.06       98.07     24.79 o 
  13   7   9       47.84       60.10     24.30 o 
  14   7   9       52.04       60.90     25.50 o 
  15   7   9        5.25      -13.69     23.07 o 
  16   7   9        9.05      -23.20     22.09 o 
  17   7   9        5.48       -5.52     25.74 o 
  18   7   9        1.61        0.64     26.39 o 
  19   7   9        6.01        7.12     27.32 o 
   0   8   9        7.49      -29.08     27.73 o 
   1   8   9       10.43        1.77     20.06 o 
   2   8   9       24.45        3.67     22.52 o 
   3   8   9       56.15       64.37     25.35 o 
   4   8   9        9.20       -6.46     23.33 o 
   5   8   9        0.80      -20.22     34.46 o 
   6   8   9       54.29       80.38     25.63 o 
   7   8   9       82.01      118.73     27.29 o 
   8   8   9       64.85       32.93     25.79 o 
   9   8   9      151.15      173.25     30.75 o 
  10   8   9       82.43      109.59     29.21 o 
  11   8   9        2.81      -15.73     24.31 o 
  12   8   9        2.26      -26.23     25.28 o 
  13   8   9        6.74      -12.35     26.87 o 
  14   8   9       41.14       30.17     28.10 o 
  15   8   9       58.03       28.29     28.54 o 
   1   9   9        0.17       -6.30     34.42 o 
   2   9   9        7.60       -9.34     35.18 o 
   3   9   9        0.68       -8.95     41.99 o 
   4   9   9        7.01      -12.31     34.69 o 
   5   9   9        2.37      -34.49     33.52 o 
   6   9   9        0.09      -28.33     26.98 o 
   7   9   9        1.57       -3.72     27.56 o 
   8   9   9        8.40      -14.02     28.16 o 
   9   9   9        2.81      -22.78     34.99 o 
   0   0  10        8.05       10.21      6.99 o 
   1   0  10      260.95      243.26     10.96 o 
   2   0  10      175.64      120.25      8.99 o 
   3   0  10     1774.64     1806.09     37.90 o 
   4   0  10       54.40       75.59      8.40 o 
   5   0  10     2668.82     3009.56     59.71 o 
   6   0  10      141.14      201.38     15.38 o 
   7   0  10     1445.48     1470.13     36.58 o 
   8   0  10       13.36        5.14      8.48 o 
   9   0  10      647.67      648.47     20.86 o 
  10   0  10     1099.33     1053.97     34.29 o 
  11   0  10      801.37      770.10     28.41 o 
  12   0  10       20.06       21.05     10.96 o 
  13   0  10        4.61       13.06     11.76 o 
  14   0  10      323.54      374.57     30.23 o 
  15   0  10      808.26      784.95     43.03 o 
  16   0  10     2012.31     1923.34     71.92 o 
  17   0  10      579.71      601.19     37.79 o 
  18   0  10       72.79       38.16     23.49 o 
  19   0  10     3159.29     3171.69    122.42 o 
  20   0  10      492.99      650.76     45.78 o 
  21   0  10     1154.18     1048.82     52.09 o 
  22   0  10      431.31      434.56     39.37 o 
  23   0  10       35.07       -5.44     22.03 o 
  24   0  10       57.19       84.14     30.74 o 
  25   0  10        0.76      -11.94     19.92 o 
  26   0  10       22.92       15.03     20.61 o 
  27   0  10      121.73      156.07     30.51 o 
   1   1  10       32.62       30.41      4.65 o 
   2   1  10      297.00      306.08     12.45 o 
   3   1  10      132.05      119.75      6.22 o 
   4   1  10       73.31       83.43      6.72 o 
   5   1  10       65.01       39.81      5.98 o 
   6   1  10      377.73      431.43     11.82 o 
   7   1  10      163.18      192.80      9.07 o 
   8   1  10     2189.60     2276.35     39.81 o 
   9   1  10      398.54      435.59     21.11 o 
  10   1  10       93.73       90.30      7.36 o 
  11   1  10      460.20      463.29     13.11 o 
  12   1  10       70.81       51.62      7.93 o 
  13   1  10        2.85       -1.80      6.95 o 
  14   1  10       96.90       70.78      9.53 o 
  15   1  10        2.26       13.46      9.87 o 
  16   1  10     1440.40     1472.04     34.42 o 
  17   1  10      168.09      183.86     20.21 o 
  18   1  10      518.98      542.91     23.96 o 
  19   1  10       12.44        8.23     12.58 o 
  20   1  10      397.23      468.20     25.95 o 
  21   1  10       13.11        8.28     13.59 o 
  22   1  10       99.96      101.50     18.77 o 
  23   1  10       45.76       59.02     16.50 o 
  24   1  10       49.61       62.07     13.63 o 
  25   1  10        6.42       -7.24     12.98 o 
  26   1  10       22.93       12.96     14.30 o 
  27   1  10        6.48      -15.66     14.91 o 
   0   2  10      979.57      859.07     30.53 o 
   1   2  10      266.97      261.73     12.85 o 
   2   2  10        1.74       -0.54      8.59 o 
   3   2  10       77.00       69.33     10.04 o 
   4   2  10        0.03       -1.28      7.30 o 
   5   2  10       34.12       19.38      7.79 o 
   6   2  10        4.49       -1.29      5.70 o 
   7   2  10        0.00       -5.75      5.83 o 
   8   2  10        5.97        3.32      6.80 o 
   9   2  10      186.74      198.90     10.87 o 
  10   2  10       17.00       11.33      7.51 o 
  11   2  10      126.22      115.83      9.68 o 
  12   2  10        8.21       -3.92      6.90 o 
  13   2  10      101.24      105.00     10.30 o 
  14   2  10       15.91        2.57      7.52 o 
  15   2  10       12.49       -4.69      8.02 o 
  16   2  10       67.10       44.76      9.45 o 
  17   2  10        7.62       14.94     10.33 o 
  18   2  10      156.50      180.53     17.19 o 
  19   2  10       63.39       48.57     11.59 o 
  20   2  10        0.38        6.77     11.17 o 
  21   2  10      185.33      222.47     26.50 o 
  22   2  10      152.57      163.35     22.24 o 
  23   2  10        4.14        4.03     15.21 o 
  24   2  10       10.80       22.92     17.66 o 
  25   2  10        7.91       14.22     17.56 o 
  26   2  10        0.00       -4.14     17.47 o 
   1   3  10      121.98      145.13     14.50 o 
   2   3  10       33.84        9.65      9.08 o 
   3   3  10       65.56       51.59     10.37 o 
   4   3  10        8.18        1.53      8.86 o 
   5   3  10       29.82       53.77     10.51 o 
   6   3  10       44.08       36.43      8.19 o 
   7   3  10      368.56      472.48     15.76 o 
   8   3  10       11.60        5.88      8.32 o 
   9   3  10        4.90       -4.08      8.88 o 
  10   3  10        0.06        2.07      9.32 o 
  11   3  10        1.70        5.42      9.65 o 
  12   3  10        0.08      -12.00     11.43 o 
  13   3  10       16.69        4.09     10.58 o 
  14   3  10       11.50       -6.85     10.83 o 
  15   3  10        0.05       -1.39      9.39 o 
  16   3  10        0.31       -8.37      9.55 o 
  17   3  10        6.40        4.14     10.38 o 
  18   3  10        5.58      -12.03     11.46 o 
  19   3  10      161.95      202.50     18.31 o 
  20   3  10       62.08       39.76     14.87 o 
  21   3  10       30.27       39.38     15.40 o 
  22   3  10       18.93        3.13     14.71 o 
  23   3  10       63.22       44.83     17.34 o 
  24   3  10       46.65       55.36     18.10 o 
  25   3  10       16.70       24.92     24.40 o 
   0   4  10       26.08       28.70     17.97 o 
   1   4  10        0.38      -12.05     11.47 o 
   2   4  10       51.60       43.84     13.44 o 
   3   4  10        0.84      -12.25     11.67 o 
   4   4  10       26.54       -3.33     12.32 o 
   5   4  10       46.48       22.61     12.80 o 
   6   4  10       13.20        0.24     10.11 o 
   7   4  10       18.11       -5.11      9.86 o 
   8   4  10       19.67       11.06     10.77 o 
   9   4  10        6.82        6.28     10.88 o 
  10   4  10        0.19      -11.24     12.47 o 
  11   4  10       71.46       65.75     18.62 o 
  12   4  10      176.64      168.15     22.71 o 
  13   4  10      278.41      283.73     19.63 o 
  14   4  10       81.40       72.54     14.08 o 
  15   4  10      125.36      165.27     17.42 o 
  16   4  10      100.75      103.61     16.34 o 
  17   4  10        5.42       -6.04     14.29 o 
  18   4  10       56.26       17.35     12.41 o 
  19   4  10       76.00       60.64     14.30 o 
  20   4  10      197.18      185.59     19.13 o 
  21   4  10      190.86      212.29     19.98 o 
  22   4  10       95.40       91.60     18.20 o 
  23   4  10       50.98       61.52     17.94 o 
  24   4  10       20.90       53.40     18.33 o 
   1   5  10        9.20      -11.27     13.76 o 
   2   5  10      417.75      449.46     25.73 o 
   3   5  10        3.57       -7.36     15.98 o 
   4   5  10      183.82      155.86     18.90 o 
   5   5  10        1.48      -13.99     13.32 o 
   6   5  10      208.60      218.86     20.44 o 
   7   5  10        6.99      -14.56     14.00 o 
   8   5  10      300.47      269.99     22.43 o 
   9   5  10       99.41       48.92     16.76 o 
  10   5  10      334.97      403.17     31.53 o 
  11   5  10      152.91      111.88     22.08 o 
  12   5  10       25.35       10.65     18.56 o 
  13   5  10       48.62       16.60     19.73 o 
  14   5  10      305.78      348.23     31.27 o 
  15   5  10      202.32      155.77     26.63 o 
  16   5  10       36.61       34.70     22.36 o 
  17   5  10        1.21      -12.01     20.34 o 
  18   5  10       61.76       46.40     22.82 o 
  19   5  10       79.72       65.47     25.26 o 
  20   5  10       63.02       51.90     23.95 o 
  21   5  10       85.94       70.92     18.82 o 
  22   5  10       17.65      -14.13     19.51 o 
  23   5  10       43.11       37.64     30.01 o 
   0   6  10      594.56      728.42     59.04 o 
   1   6  10      535.37      712.10     34.38 o 
   2   6  10        4.81      -13.13     16.30 o 
   3   6  10      125.21       72.54     18.83 o 
   4   6  10        3.37      -18.95     18.04 o 
   5   6  10        0.69      -16.12     15.35 o 
   6   6  10       45.63       19.73     17.06 o 
   7   6  10       47.94       26.31     16.40 o 
   8   6  10        1.18      -13.11     15.79 o 
   9   6  10       69.93       79.35     19.06 o 
  10   6  10       27.82       24.11     21.47 o 
  11   6  10        0.01       -2.67     19.41 o 
  12   6  10       10.92       -4.47     19.77 o 
  13   6  10       19.33        6.44     22.07 o 
  14   6  10        5.41        7.73     21.84 o 
  15   6  10        2.01       -6.24     21.92 o 
  16   6  10        3.87       16.32     23.28 o 
  17   6  10        4.22      -23.58     22.46 o 
  18   6  10        2.41      -24.14     22.99 o 
  19   6  10        5.80      -16.59     25.94 o 
  20   6  10        0.62      -11.79     27.10 o 
   1   7  10      265.11      354.74     27.07 o 
   2   7  10       26.40       24.50     20.90 o 
   3   7  10       11.24        8.89     17.80 o 
   4   7  10       15.23       -0.65     18.11 o 
   5   7  10       22.71       -8.63     17.85 o 
   6   7  10       43.81       30.66     17.82 o 
   7   7  10       47.55       13.82     18.80 o 
   8   7  10       30.49       22.98     18.55 o 
   9   7  10      101.43       72.83     25.13 o 
  10   7  10       24.28       -7.99     22.14 o 
  11   7  10       85.99      113.33     44.78 o 
  12   7  10        4.62       11.84     24.41 o 
  13   7  10       80.91       81.94     26.78 o 
  14   7  10        0.10       -4.26     25.57 o 
  15   7  10        8.97      -13.84     24.72 o 
  16   7  10        3.38      -12.39     25.44 o 
  17   7  10        0.41      -26.88     25.60 o 
  18   7  10       13.42       20.10     55.30 o 
   0   8  10       27.90       73.14     69.02 o 
   1   8  10        0.14       -7.87     20.67 o 
   2   8  10       63.12       45.79     20.92 o 
   3   8  10       37.27       66.94     26.28 o 
   4   8  10        1.98       -6.18     23.35 o 
   5   8  10        3.89      -13.36     23.08 o 
   6   8  10        9.21      -24.12     22.97 o 
   7   8  10       74.32      123.85     28.63 o 
   8   8  10       50.62       72.73     27.33 o 
   9   8  10       65.20       85.97     29.36 o 
  10   8  10       71.56       74.08     35.85 o 
  11   8  10        5.08        1.74     26.92 o 
  12   8  10        2.24       -5.07     26.95 o 
  13   8  10       35.45       63.76     29.86 o 
   1   9  10        0.15       29.40     35.94 o 
   2   9  10        0.08      -31.61     34.93 o 
   3   9  10        2.16       31.41     35.61 o 
   4   9  10        2.69       26.88     38.79 o 
   5   9  10        0.46       11.02     28.35 o 
   6   9  10        3.17        3.13     28.50 o 
   1   1  11       45.59       17.10      4.81 o 
   2   1  11       11.94        6.53      4.79 o 
   3   1  11      121.10      135.48      7.35 o 
   4   1  11      450.00      418.05     10.66 o 
   5   1  11     1371.01     1259.57     23.28 o 
   6   1  11      641.00      603.64     13.35 o 
   7   1  11      551.02      579.36     21.87 o 
   8   1  11       11.09       17.65      6.63 o 
   9   1  11      270.89      283.47     11.16 o 
  10   1  11        2.60       -1.52      6.18 o 
  11   1  11      593.82      553.11     17.45 o 
  12   1  11      107.73      103.84     10.82 o 
  13   1  11      280.17      319.13     15.91 o 
  14   1  11      591.82      578.72     19.66 o 
  15   1  11        1.05       -8.05      9.19 o 
  16   1  11      388.23      412.35     17.09 o 
  17   1  11      141.49      165.41     19.24 o 
  18   1  11       16.03       32.06     11.07 o 
  19   1  11        9.63       25.14     13.11 o 
  20   1  11       55.19       55.45     14.68 o 
  21   1  11       40.91       52.48     14.89 o 
  22   1  11        0.13      -14.66     13.97 o 
  23   1  11       15.12        0.59     14.93 o 
  24   1  11      100.63      100.40     15.45 o 
  25   1  11        0.04       -9.25     13.80 o 
  26   1  11       74.24       56.14     16.06 o 
   0   2  11        0.16      -11.12     10.59 o 
   1   2  11      230.04      233.89     12.92 o 
   2   2  11        0.30       -8.76      8.35 o 
   3   2  11       23.65       17.55      9.40 o 
   4   2  11      131.35      151.10     19.06 o 
   5   2  11      245.92      270.64     14.61 o 
   6   2  11       58.46       33.51      8.91 o 
   7   2  11      236.55      198.06     13.31 o 
   8   2  11       88.28       94.86     13.56 o 
   9   2  11        1.53       -6.08     11.42 o 
  10   2  11       31.24       38.03     10.09 o 
  11   2  11       17.02        6.52      9.78 o 
  12   2  11      183.78      167.29     10.60 o 
  13   2  11       85.90       66.32      9.22 o 
  14   2  11      148.52      144.42     15.20 o 
  15   2  11        6.12        6.69      8.44 o 
  16   2  11        0.52       -6.77      8.90 o 
  17   2  11       49.56       48.46     11.23 o 
  18   2  11      124.59      129.86     18.32 o 
  19   2  11      728.41      806.56     25.88 o 
  20   2  11       20.78       10.76     13.67 o 
  21   2  11       13.95       10.24     14.59 o 
  22   2  11       84.22       78.41     19.65 o 
  23   2  11       67.47       78.77     28.69 o 
  24   2  11      108.79       93.52     24.88 o 
  25   2  11       61.41       41.69     32.14 o 
   1   3  11        0.29       -7.03     10.59 o 
   2   3  11        1.58       -2.05      9.32 o 
   3   3  11       82.47       44.94     10.83 o 
   4   3  11       14.51       -2.73      9.32 o 
   5   3  11       37.29       13.04     10.12 o 
   6   3  11        0.80      -10.28      9.79 o 
   7   3  11       18.71       13.36     10.50 o 
   8   3  11        0.45      -10.87     10.35 o 
   9   3  11        7.25       -0.37     12.32 o 
  10   3  11       21.27        5.38     12.57 o 
  11   3  11        2.40       -2.02     12.88 o 
  12   3  11       39.81       33.85     11.50 o 
  13   3  11        2.45       -7.21     10.73 o 
  14   3  11        0.87       -9.49      9.24 o 
  15   3  11        0.09       -2.69      9.85 o 
  16   3  11        5.36       -1.06     10.68 o 
  17   3  11        0.23        4.87     12.08 o 
  18   3  11        0.19        0.83     12.12 o 
  19   3  11      144.59      215.46     26.43 o 
  20   3  11       83.76       90.42     17.33 o 
  21   3  11       17.62        1.94     15.89 o 
  22   3  11        4.77       -3.49     16.30 o 
  23   3  11       40.49       33.57     18.00 o 
  24   3  11        7.22      -11.08     17.76 o 
  25   3  11       24.19       -0.58     24.25 o 
   0   4  11     1452.46     1326.75     55.54 o 
   1   4  11       61.83       87.31     15.30 o 
   2   4  11      661.43      628.90     25.33 o 
   3   4  11      195.08      151.88     17.62 o 
   4   4  11      200.93      275.98     20.47 o 
   5   4  11        2.00        4.65     13.14 o 
   6   4  11        1.49       -5.04     10.51 o 
   7   4  11       79.11       79.70     12.51 o 
   8   4  11        0.00        7.06     11.16 o 
   9   4  11       28.36        6.26     11.85 o 
  10   4  11       15.28       13.63     18.50 o 
  11   4  11       96.47       79.15     20.42 o 
  12   4  11       31.22       40.07     21.96 o 
  13   4  11        0.86        1.03     17.85 o 
  14   4  11       50.36       16.22     19.03 o 
  15   4  11       15.98       10.42     19.01 o 
  16   4  11       15.22       36.86     21.33 o 
  17   4  11       77.37       56.79     15.71 o 
  18   4  11        0.60        9.98     14.79 o 
  19   4  11        1.94       12.31     17.48 o 
  20   4  11       28.64       33.04     17.69 o 
  21   4  11       22.09       40.18     20.61 o 
  22   4  11       49.60       50.13     22.17 o 
  23   4  11       40.45       34.52     22.00 o 
   1   5  11        3.35        5.63     15.09 o 
   2   5  11       39.65       36.76     15.63 o 
   3   5  11      233.30      221.73     20.83 o 
   4   5  11       38.35       27.08     19.10 o 
   5   5  11       44.22       50.90     15.94 o 
   6   5  11       96.43       76.83     16.72 o 
   7   5  11       43.50       10.10     15.04 o 
   8   5  11        7.17      -15.52     14.78 o 
   9   5  11       14.96       -1.57     15.95 o 
  10   5  11      149.12      130.59     23.95 o 
  11   5  11       81.72       29.59     20.85 o 
  12   5  11      266.85      251.03     42.64 o 
  13   5  11       15.82       -3.61     20.23 o 
  14   5  11        5.20      -14.43     20.52 o 
  15   5  11        5.55      -21.60     20.57 o 
  16   5  11       17.53       -4.54     20.92 o 
  17   5  11        0.40       11.38     22.57 o 
  18   5  11        0.00        8.59     23.73 o 
  19   5  11        0.71      -17.06     16.25 o 
  20   5  11        2.16       -2.17     16.90 o 
  21   5  11       13.47      -17.82     18.06 o 
  22   5  11        1.91        5.80     20.31 o 
   0   6  11      140.59      136.16     32.99 o 
   1   6  11     1303.03     1316.34     42.86 o 
   2   6  11      138.94      145.52     20.66 o 
   3   6  11      397.50      403.65     34.99 o 
   4   6  11       50.75       49.76     18.13 o 
   5   6  11        3.15      -11.95     15.84 o 
   6   6  11        1.52      -14.93     15.80 o 
   7   6  11      142.28      142.55     20.09 o 
   8   6  11       38.64       58.75     18.17 o 
   9   6  11       33.88        9.54     17.63 o 
  10   6  11       14.27      -11.57     20.69 o 
  11   6  11        9.81      -20.97     21.26 o 
  12   6  11       12.97       -8.43     22.09 o 
  13   6  11        1.76       -4.12     22.47 o 
  14   6  11      115.51      101.24     44.25 o 
  15   6  11       77.71       50.94     23.45 o 
  16   6  11        2.09       16.29     24.36 o 
  17   6  11        9.39      -14.82     25.00 o 
  18   6  11        2.91      -21.22     24.84 o 
  19   6  11        1.60        1.51     26.45 o 
   1   7  11       70.44       93.66     21.52 o 
   2   7  11       43.34       32.06     19.79 o 
   3   7  11       25.94        9.05     18.96 o 
   4   7  11       67.66       51.70     19.90 o 
   5   7  11       11.40      -12.80     18.06 o 
   6   7  11        1.28      -17.07     18.00 o 
   7   7  11        0.93       -7.75     18.69 o 
   8   7  11       22.62       -0.08     18.83 o 
   9   7  11        0.00       -5.40     19.54 o 
  10   7  11      181.10      145.68     28.50 o 
  11   7  11       35.31       76.91     27.14 o 
  12   7  11      184.33      206.24     31.77 o 
  13   7  11       42.59       26.93     26.70 o 
  14   7  11       11.00       34.96     27.11 o 
  15   7  11       22.40       -8.56     29.67 o 
  16   7  11       71.89       21.12     46.82 o 
   0   8  11       60.19       64.61     33.04 o 
   1   8  11       58.73       12.10     21.64 o 
   2   8  11      103.02       82.89     23.53 o 
   3   8  11       42.10       52.83     28.27 o 
   4   8  11        9.26      -27.13     25.84 o 
   5   8  11      114.63       66.67     29.03 o 
   6   8  11        7.61        0.75     26.71 o 
   7   8  11       60.50       27.69     30.73 o 
   8   8  11        3.03       19.89     27.24 o 
   9   8  11       17.23       41.48     28.37 o 
  10   8  11        0.71       18.19     27.97 o 
  11   8  11        1.17      -28.19     26.85 o 
  12   8  11        0.14      -14.69     50.31 o 
   0   0  12      207.38      223.06     29.94 o 
   1   0  12      571.83      520.22     18.39 o 
   2   0  12       20.69       22.02      6.77 o 
   3   0  12      459.23      436.23     13.58 o 
   4   0  12      104.40      105.37     12.07 o 
   5   0  12      115.35      122.63     13.73 o 
   6   0  12       11.29       20.11      9.20 o 
   7   0  12      221.41      254.84     16.98 o 
   8   0  12      104.54       93.19     13.32 o 
   9   0  12        8.99       -3.27      9.16 o 
  10   0  12      103.52      100.78     15.05 o 
  11   0  12        7.33      -10.52     12.25 o 
  12   0  12        3.18       -5.19     12.00 o 
  13   0  12        1.81       -4.46     13.01 o 
  14   0  12      489.41      555.24     39.57 o 
  15   0  12      136.28      185.30     63.13 o 
  16   0  12        0.55        0.05     19.61 o 
  17   0  12      521.38      598.97     42.90 o 
  18   0  12      187.06      170.25     39.98 o 
  19   0  12       37.84       26.96     21.02 o 
  20   0  12       69.48       70.37     19.15 o 
  21   0  12        5.63        7.91     18.31 o 
  22   0  12       72.53       97.66     21.53 o 
  23   0  12       27.85       13.70     19.78 o 
  24   0  12        0.29      -19.68     20.11 o 
  25   0  12       68.68       61.78     25.75 o 
   1   1  12      158.48      187.28     10.44 o 
   2   1  12       36.57       39.13      6.68 o 
   3   1  12        6.03       -3.74      6.34 o 
   4   1  12       10.75        3.78      6.15 o 
   5   1  12      184.78      174.21     10.72 o 
   6   1  12      913.79      960.27     18.39 o 
   7   1  12      965.68      986.42     21.31 o 
   8   1  12       23.24       21.28      6.96 o 
   9   1  12       94.24       93.26      8.55 o 
  10   1  12       26.71       22.01      7.38 o 
  11   1  12       73.59       64.37     13.63 o 
  12   1  12      218.85      227.41     16.50 o 
  13   1  12       78.94       75.21      9.84 o 
  14   1  12      401.48      481.54     19.23 o 
  15   1  12      350.08      364.26     21.58 o 
  16   1  12       15.76        7.62     10.37 o 
  17   1  12      387.01      475.88     24.58 o 
  18   1  12        5.94       11.24     11.17 o 
  19   1  12        0.87      -13.97     13.30 o 
  20   1  12       14.42        7.89     13.99 o 
  21   1  12       68.95       60.77     15.80 o 
  22   1  12       87.37       55.09     20.67 o 
  23   1  12        0.03       -4.23     18.75 o 
  24   1  12        9.73        8.24     17.00 o 
  25   1  12       18.53       17.29     18.39 o 
   0   2  12       95.27       70.60     17.65 o 
   1   2  12        0.11       -4.00      8.00 o 
   2   2  12       51.38       49.88     10.51 o 
   3   2  12        9.53        5.70      9.86 o 
   4   2  12      262.06      272.80     16.14 o 
   5   2  12        6.11       -6.36      9.54 o 
   6   2  12       67.46       66.65     16.62 o 
   7   2  12       26.55        8.70     10.56 o 
   8   2  12      354.14      385.95     21.69 o 
   9   2  12       29.11       21.66     17.06 o 
  10   2  12       21.83        9.79      9.85 o 
  11   2  12        5.40       -2.34      8.91 o 
  12   2  12      226.73      243.32     14.50 o 
  13   2  12      162.01      187.15     13.86 o 
  14   2  12      402.12      488.24     19.95 o 
  15   2  12       21.99        6.65     10.47 o 
  16   2  12       41.49        4.94     11.18 o 
  17   2  12       16.95      -13.05     12.43 o 
  18   2  12      143.66      165.74     21.72 o 
  19   2  12      119.87      139.74     16.91 o 
  20   2  12      791.70      876.61     30.42 o 
  21   2  12       28.50       13.99     15.77 o 
  22   2  12        5.88       10.48     18.80 o 
  23   2  12      149.94      155.76     26.67 o 
  24   2  12        8.90      -12.09     23.45 o 
   1   3  12        0.54        9.86     11.98 o 
   2   3  12        0.70        0.02      9.95 o 
   3   3  12       16.70        9.16     10.37 o 
   4   3  12        6.18        1.92     10.15 o 
   5   3  12      265.07      286.00     17.16 o 
   6   3  12       22.66       11.19     10.99 o 
   7   3  12       12.09       22.01     11.38 o 
   8   3  12      198.00      163.29     15.32 o 
   9   3  12       50.15       58.31     14.36 o 
  10   3  12       26.26       20.40     14.68 o 
  11   3  12       82.00       68.39     15.14 o 
  12   3  12      127.25      110.40     22.73 o 
  13   3  12       14.23        0.74     14.75 o 
  14   3  12      109.41       93.19     13.71 o 
  15   3  12       12.15       -5.80     12.07 o 
  16   3  12        0.48       -0.06     12.78 o 
  17   3  12        0.77        0.23     14.35 o 
  18   3  12       97.41       65.59     21.38 o 
  19   3  12       98.75      130.73     38.56 o 
  20   3  12       67.92       34.04     20.91 o 
  21   3  12       99.65      132.84     23.74 o 
  22   3  12       22.40       21.88     21.73 o 
  23   3  12       21.92        1.31     22.12 o 
  24   3  12       32.75        4.16     29.66 o 
   0   4  12        0.48      -21.01     20.02 o 
   1   4  12     1708.69     1571.32     45.23 o 
   2   4  12       43.52       31.65     15.17 o 
   3   4  12      759.76      681.66     28.02 o 
   4   4  12       99.73       96.20     16.46 o 
   5   4  12      182.64      200.47     24.87 o 
   6   4  12       48.09       45.66     12.57 o 
   7   4  12       10.01        5.70     11.82 o 
   8   4  12       16.25        6.87     11.71 o 
   9   4  12       47.73       30.65     13.05 o 
  10   4  12        0.07       -8.07     17.24 o 
  11   4  12       40.44       37.35     20.23 o 
  12   4  12        0.04       -2.92     19.07 o 
  13   4  12        0.01      -14.52     18.57 o 
  14   4  12      111.32      127.91     23.99 o 
  15   4  12       47.65       31.84     22.11 o 
  16   4  12       10.52      -15.56     21.15 o 
  17   4  12       46.97       46.42     16.69 o 
  18   4  12        8.09       15.62     16.86 o 
  19   4  12       34.98       22.14     17.39 o 
  20   4  12       20.88       22.32     21.14 o 
  21   4  12       23.23       45.54     21.45 o 
  22   4  12       17.75      -11.44     20.40 o 
   1   5  12       75.55       56.17     16.78 o 
   2   5  12      103.05       82.55     17.36 o 
   3   5  12        4.30      -15.77     15.02 o 
   4   5  12       29.71       -0.39     15.43 o 
   5   5  12        2.14        3.05     14.99 o 
   6   5  12        1.43        1.45     15.54 o 
   7   5  12        1.60        4.78     16.10 o 
   8   5  12       14.29       10.80     16.29 o 
   9   5  12       92.17       43.55     17.94 o 
  10   5  12       63.17       20.17     20.94 o 
  11   5  12        7.57       27.82     21.20 o 
  12   5  12       60.47       48.90     36.09 o 
  13   5  12       72.61       36.94     22.32 o 
  14   5  12        4.66      -17.96     22.24 o 
  15   5  12        4.02      -19.84     21.29 o 
  16   5  12       14.41      -22.74     21.65 o 
  17   5  12       10.30       -3.52     23.40 o 
  18   5  12       22.32       32.88     25.58 o 
  19   5  12       33.00       22.59     17.70 o 
  20   5  12        1.00      -18.16     17.29 o 
   0   6  12      141.45      173.56     31.19 o 
   1   6  12        2.21      -10.23     16.31 o 
   2   6  12       31.98       27.04     17.35 o 
   3   6  12       17.67       20.36     17.66 o 
   4   6  12       44.05       16.27     17.78 o 
   5   6  12        0.65       30.45     17.72 o 
   6   6  12        1.84       -4.11     16.96 o 
   7   6  12        3.57       -6.28     17.31 o 
   8   6  12       39.56       31.28     18.28 o 
   9   6  12       13.50       15.13     18.78 o 
  10   6  12        4.11        3.85     25.52 o 
  11   6  12        2.50       -5.02     23.15 o 
  12   6  12        2.44      -23.84     22.70 o 
  13   6  12        7.68       -8.07     24.03 o 
  14   6  12       16.73       14.74     25.29 o 
  15   6  12        1.01       -0.89     24.08 o 
  16   6  12       15.89       -9.37     25.91 o 
  17   6  12        1.33        9.97     26.24 o 
  18   6  12        1.18      -16.87     26.39 o 
   1   7  12       10.90      -12.64     18.84 o 
   2   7  12       11.89      -19.15     18.80 o 
   3   7  12       65.53       37.30     27.27 o 
   4   7  12       61.51       15.89     20.02 o 
   5   7  12       15.75        2.46     20.15 o 
   6   7  12        1.98        3.41     19.12 o 
   7   7  12        1.03       -6.26     19.28 o 
   8   7  12        1.44      -13.17     19.38 o 
   9   7  12      182.36      247.80     27.37 o 
  10   7  12       16.61      -12.28     24.91 o 
  11   7  12      174.97      116.83     39.20 o 
  12   7  12       16.96        5.74     26.31 o 
  13   7  12       21.17        8.73     26.81 o 
  14   7  12        0.83       18.72     27.90 o 
  15   7  12       57.59       46.15     55.30 o 
   0   8  12       85.57       78.13     66.46 o 
   1   8  12      470.23      533.17     36.71 o 
   2   8  12      116.55      171.16     27.39 o 
   3   8  12      317.25      374.03     31.91 o 
   4   8  12       57.10       88.97     30.20 o 
   5   8  12       87.70       78.89     29.76 o 
   6   8  12       12.50      -19.15     27.44 o 
   7   8  12       53.79       59.61     30.27 o 
   8   8  12        3.26       -2.80     28.44 o 
   9   8  12        5.93      -28.85     27.48 o 
   1   1  13        0.05       -0.98      6.12 o 
   2   1  13        1.84       -3.30      6.35 o 
   3   1  13       48.09       42.25      7.45 o 
   4   1  13       22.94       10.81      6.27 o 
   5   1  13      200.83      179.54      9.75 o 
   6   1  13      267.15      270.04     11.23 o 
   7   1  13      257.00      246.72     12.47 o 
   8   1  13      371.55      426.30     15.26 o 
   9   1  13       87.59      110.12     13.36 o 
  10   1  13       17.76        7.54      9.68 o 
  11   1  13      175.45      212.01     14.38 o 
  12   1  13      375.32      394.97     17.40 o 
  13   1  13       41.32       34.93     12.26 o 
  14   1  13       15.40        8.86     12.13 o 
  15   1  13      151.56      108.96     14.97 o 
  16   1  13      246.13      275.31     19.87 o 
  17   1  13       17.61       -0.62     13.29 o 
  18   1  13      415.87      490.38     25.10 o 
  19   1  13       21.65       28.63     17.89 o 
  20   1  13        6.20      -15.93     17.14 o 
  21   1  13       28.13        2.12     19.65 o 
  22   1  13        7.26      -15.92     19.92 o 
  23   1  13       30.18       23.53     21.07 o 
  24   1  13       16.15       27.87     17.67 o 
   0   2  13       20.79        2.90     13.08 o 
   1   2  13       17.86       18.89     10.46 o 
   2   2  13        0.17        6.95     10.46 o 
   3   2  13       98.16      106.76     13.16 o 
   4   2  13       12.45       13.99     11.13 o 
   5   2  13      252.29      293.88     17.47 o 
   6   2  13       93.44      101.14     13.39 o 
   7   2  13       74.29       49.89     12.81 o 
   8   2  13      145.91      144.56     16.81 o 
   9   2  13       28.04       33.32     12.59 o 
  10   2  13        9.72        1.41     10.10 o 
  11   2  13        3.80        1.67     10.71 o 
  12   2  13       13.27        0.16     10.92 o 
  13   2  13       74.29       81.47     14.14 o 
  14   2  13      393.44      515.13     26.98 o 
  15   2  13      272.63      369.17     21.51 o 
  16   2  13       23.77       15.31     13.35 o 
  17   2  13      371.40      373.46     42.97 o 
  18   2  13       10.92      -16.75     15.95 o 
  19   2  13      126.48      127.53     26.81 o 
  20   2  13      194.95      278.59     47.23 o 
  21   2  13      566.84      646.95     50.37 o 
  22   2  13       15.36       48.86     34.58 o 
  23   2  13       29.67       -5.28     59.87 o 
   1   3  13       12.28       17.60     13.57 o 
   2   3  13       25.65       11.33     11.36 o 
   3   3  13        1.49       -5.31     11.24 o 
   4   3  13       33.74       20.11     11.99 o 
   5   3  13       24.98       14.65     12.05 o 
   6   3  13       14.37       -6.54     11.34 o 
   7   3  13       28.04       13.15     12.96 o 
   8   3  13      242.88      250.73     17.84 o 
   9   3  13        2.40      -14.89     14.18 o 
  10   3  13      458.54      497.09     26.84 o 
  11   3  13        3.30       11.41     15.36 o 
  12   3  13       46.98       32.13     15.95 o 
  13   3  13       69.22       76.59     14.01 o 
  14   3  13        0.62      -12.31     11.72 o 
  15   3  13      190.44      150.69     17.62 o 
  16   3  13       22.89        4.43     15.98 o 
  17   3  13        0.12       -6.63     16.17 o 
  18   3  13      319.24      354.70     25.64 o 
  19   3  13       40.53       46.91     27.23 o 
  20   3  13       43.33       56.29     21.85 o 
  21   3  13       47.36       71.55     22.70 o 
  22   3  13        1.44       21.35     22.86 o 
   0   4  13      167.80      179.19     42.69 o 
   1   4  13        0.03       -9.70     14.50 o 
   2   4  13      751.80      722.77     28.94 o 
   3   4  13       56.72       83.53     17.65 o 
   4   4  13      101.55      150.10     19.07 o 
   5   4  13      168.56      205.55     20.37 o 
   6   4  13       55.12       78.03     14.47 o 
   7   4  13       61.81       29.15     13.14 o 
   8   4  13       52.56       52.33     13.98 o 
   9   4  13        3.02      -16.02     15.26 o 
  10   4  13       34.49       35.42     29.09 o 
  11   4  13       97.83      101.48     23.36 o 
  12   4  13       20.05       -6.99     19.42 o 
  13   4  13        0.33      -16.10     21.49 o 
  14   4  13       17.07      -21.42     20.40 o 
  15   4  13       37.42       27.15     38.38 o 
  16   4  13        8.90      -15.89     15.13 o 
  17   4  13        1.55      -16.08     15.32 o 
  18   4  13       44.26       19.11     20.68 o 
  19   4  13        0.77       13.28     17.58 o 
  20   4  13       19.36       35.21     18.67 o 
  21   4  13        5.79       11.16     24.61 o 
   1   5  13       69.58       52.48     17.43 o 
   2   5  13       49.23       21.44     16.10 o 
   3   5  13        0.42      -16.62     15.83 o 
   4   5  13       78.51       34.07     16.80 o 
   5   5  13        5.05       -6.72     16.14 o 
   6   5  13        0.03       -8.63     15.92 o 
   7   5  13        3.27        5.37     16.41 o 
   8   5  13       32.38       -0.36     16.64 o 
   9   5  13      115.70       89.50     19.97 o 
  10   5  13       11.83       12.24     21.54 o 
  11   5  13       14.68      -22.05     21.00 o 
  12   5  13        8.52       -5.36     22.05 o 
  13   5  13        3.11        4.81     23.07 o 
  14   5  13        0.28       -2.56     22.94 o 
  15   5  13        0.50      -25.56     24.34 o 
  16   5  13        4.33       20.02     25.58 o 
  17   5  13        1.43      -16.82     24.59 o 
  18   5  13        3.08      -17.92     17.07 o 
  19   5  13        0.93      -18.75     17.86 o 
   0   6  13        1.77       -5.89     28.55 o 
   1   6  13       30.06       34.80     18.20 o 
   2   6  13        1.79        8.58     17.76 o 
   3   6  13       63.19       58.36     19.43 o 
   4   6  13        2.91       -5.56     17.80 o 
   5   6  13        5.82       -4.93     18.22 o 
   6   6  13        1.85       -1.34     18.54 o 
   7   6  13        1.13       -3.27     18.11 o 
   8   6  13        0.40      -19.40     18.47 o 
   9   6  13       20.11       21.27     19.49 o 
  10   6  13       12.61        0.77     22.44 o 
  11   6  13        2.89      -19.73     23.99 o 
  12   6  13        0.20       -8.07     24.14 o 
  13   6  13        0.20      -25.53     24.31 o 
  14   6  13        1.29      -25.55     24.33 o 
  15   6  13       20.71       32.85     27.74 o 
  16   6  13        7.69      -19.60     26.43 o 
   1   7  13        6.52      -13.16     19.59 o 
   2   7  13       40.50       19.17     20.77 o 
   3   7  13        3.44       -9.41     21.18 o 
   4   7  13        7.08        5.93     20.29 o 
   5   7  13        3.17       -0.60     24.09 o 
   6   7  13       12.50        0.14     19.90 o 
   7   7  13        0.59       -7.78     20.39 o 
   8   7  13       13.02      -14.64     21.52 o 
   9   7  13       49.52       18.85     22.95 o 
  10   7  13       31.78       11.81     26.90 o 
  11   7  13       11.53       66.60     28.42 o 
  12   7  13       23.43       12.25     28.24 o 
  13   7  13        0.15      -47.95     48.51 o 
   0   8  13      226.78      247.48     68.88 o 
   1   8  13       73.93       91.87     26.59 o 
   2   8  13      378.33      432.82     34.65 o 
   3   8  13       36.20       -9.58     23.83 o 
   4   8  13       72.08       48.65     25.06 o 
   5   8  13        2.00      -28.75     27.38 o 
   6   8  13        0.59      -21.90     47.40 o 
   0   0  14     5159.02     5465.03    224.87 o 
   1   0  14      661.54      681.09     22.95 o 
   2   0  14     1907.80     2004.71     49.23 o 
   3   0  14      749.79      801.08     28.95 o 
   4   0  14      486.09      456.20     19.60 o 
   5   0  14      952.49      956.34     29.81 o 
   6   0  14     1987.98     2116.63     58.57 o 
   7   0  14      137.92      151.04     18.09 o 
   8   0  14     1304.05     1391.95     62.69 o 
   9   0  14       19.75       28.61     16.06 o 
  10   0  14        0.00       -7.74     10.37 o 
  11   0  14       79.89       52.12     27.37 o 
  12   0  14      410.19      417.15     26.86 o 
  13   0  14      161.18      167.23     20.20 o 
  14   0  14      222.94      246.42     45.81 o 
  15   0  14       28.57        2.53     23.12 o 
  16   0  14       18.34      -23.94     25.64 o 
  17   0  14       25.32       20.53     24.40 o 
  18   0  14        0.37       10.99     26.50 o 
  19   0  14        5.66       24.32     27.05 o 
  20   0  14        6.99        9.77     26.60 o 
  21   0  14        9.23        1.84     28.45 o 
  22   0  14        2.15      -20.53     29.15 o 
  23   0  14        1.04      -28.58     27.22 o 
   1   1  14      501.34      498.31     21.73 o 
   2   1  14       79.16       58.16      8.59 o 
   3   1  14        3.54       -6.87      6.54 o 
   4   1  14      271.89      296.18     12.34 o 
   5   1  14       10.13       -2.18      6.97 o 
   6   1  14       90.25       73.34      9.51 o 
   7   1  14      514.62      539.76     17.33 o 
   8   1  14        2.70       -5.21      8.05 o 
   9   1  14      188.99      209.19     25.25 o 
  10   1  14      108.84      119.81     13.92 o 
  11   1  14        1.69       -7.63     11.00 o 
  12   1  14      219.44      230.38     17.13 o 
  13   1  14      295.33      300.65     18.98 o 
  14   1  14       14.04      -10.90     13.67 o 
  15   1  14       34.90       15.17     14.94 o 
  16   1  14        0.24       -9.23     14.95 o 
  17   1  14       91.94       56.69     17.67 o 
  18   1  14       10.64      -13.25     21.33 o 
  19   1  14       59.83       51.23     24.84 o 
  20   1  14       50.00       12.44     24.46 o 
  21   1  14        1.29       -9.06     23.75 o 
  22   1  14        1.21        1.89     26.06 o 
   0   2  14      297.90      243.45     21.84 o 
   1   2  14        1.01       20.93     11.70 o 
   2   2  14      690.87      604.10     21.64 o 
   3   2  14       14.33       23.05     11.76 o 
   4   2  14      451.74      502.04     22.62 o 
   5   2  14        3.39      -11.79     11.22 o 
   6   2  14      135.02      134.75     15.03 o 
   7   2  14       12.65       -0.80     12.12 o 
   8   2  14       26.31       19.56     10.85 o 
   9   2  14        2.31      -11.25     10.72 o 
  10   2  14        3.76       -8.05     10.88 o 
  11   2  14        6.91        2.89     11.76 o 
  12   2  14        4.97       -0.88     12.04 o 
  13   2  14        0.49      -12.82     12.21 o 
  14   2  14       10.05       -0.73     13.14 o 
  15   2  14        7.19      -13.87     13.21 o 
  16   2  14      188.89      176.94     18.19 o 
  17   2  14       12.40       10.80     16.62 o 
  18   2  14      105.76       86.85     19.70 o 
  19   2  14        1.87      -18.07     17.21 o 
  20   2  14       99.14       63.35     20.59 o 
  21   2  14       10.15       13.44     23.26 o 
  22   2  14       54.58       10.81     34.14 o 
   1   3  14       51.82       33.63     14.94 o 
   2   3  14        2.16       16.55     12.97 o 
   3   3  14      382.08      372.94     21.28 o 
   4   3  14       25.83       28.21     13.60 o 
   5   3  14      414.33      533.76     24.40 o 
   6   3  14      146.01      141.01     19.51 o 
   7   3  14      179.62      164.62     16.78 o 
   8   3  14      121.03       93.54     15.30 o 
   9   3  14       42.99       17.76     23.23 o 
  10   3  14      396.72      472.48     26.84 o 
  11   3  14       88.96       61.26     17.31 o 
  12   3  14        4.28      -12.85     12.23 o 
  13   3  14       10.93       -1.94     12.50 o 
  14   3  14       20.80        2.49     13.64 o 
  15   3  14       84.36       94.10     18.48 o 
  16   3  14        0.34      -16.23     15.46 o 
  17   3  14      122.64      110.33     19.81 o 
  19   3  14        8.77        5.34     21.12 o 
  20   3  14        2.52        2.80     24.47 o 
  21   3  14        1.72        0.59     22.50 o 
   0   4  14       23.76       24.54     21.95 o 
   1   4  14      175.76      174.91     19.36 o 
   2   4  14       24.39       25.58     15.53 o 
   3   4  14       37.34       31.25     16.33 o 
   4   4  14       30.45       25.90     16.77 o 
   5   4  14        8.04        1.42     15.96 o 
   6   4  14      101.17       82.85     15.43 o 
   7   4  14      215.06      189.51     18.09 o 
   8   4  14        1.61      -13.85     13.20 o 
   9   4  14        3.33       -3.60     17.28 o 
  10   4  14       70.28       67.24     23.55 o 
  11   4  14        6.86      -17.37     19.98 o 
  12   4  14       37.39       11.04     21.68 o 
  13   4  14        0.10      -21.70     20.67 o 
  14   4  14        0.41       -3.63     22.39 o 
  15   4  14       10.32      -13.84     15.85 o 
  16   4  14        1.39       -5.61     16.59 o 
  17   4  14       72.77       53.62     29.15 o 
  18   4  14       17.58       22.30     18.24 o 
  19   4  14       46.93       36.51     19.93 o 
   1   5  14        3.06      -10.33     15.94 o 
   2   5  14        0.01      -11.88     15.87 o 
   3   5  14        0.12      -13.82     16.91 o 
   4   5  14        0.46      -17.83     16.98 o 
   5   5  14        0.06      -15.79     16.83 o 
   6   5  14        5.34       -8.15     17.71 o 
   7   5  14       11.58      -17.96     17.11 o 
   8   5  14        3.73       28.87     18.00 o 
   9   5  14        5.64        0.78     18.32 o 
  10   5  14        0.53       11.60     28.24 o 
  11   5  14        0.34       17.87     23.39 o 
  12   5  14        0.05       10.99     24.82 o 
  13   5  14        3.12      -24.59     23.42 o 
  14   5  14        2.82       10.19     24.19 o 
  15   5  14       17.07       40.29     25.81 o 
  16   5  14        4.40       32.49     27.22 o 
  17   5  14        0.01      -22.38     26.19 o 
   0   6  14        0.39       -8.06     27.00 o 
   1   6  14        2.24      -19.20     18.29 o 
   2   6  14        9.47      -11.70     25.41 o 
   3   6  14        1.68       18.59     19.90 o 
   4   6  14       11.69      -19.17     18.51 o 
   5   6  14        4.23        4.46     22.60 o 
   6   6  14        0.21      -18.94     23.43 o 
   7   6  14        4.03      -19.28     18.36 o 
   8   6  14        1.08      -16.32     19.48 o 
   9   6  14        0.00        1.90     20.82 o 
  10   6  14       10.25      -28.98     27.60 o 
  11   6  14        0.64      -26.52     25.26 o 
  12   6  14        3.84        9.70     51.35 o 
  13   6  14        3.51      -30.70     29.24 o 
  14   6  14        0.05       -4.27     26.15 o 
   1   7  14        0.00      -16.45     20.78 o 
   2   7  14        0.01       -9.50     21.21 o 
   3   7  14        0.38      -15.45     21.61 o 
   4   7  14        1.83        2.28     21.74 o 
   5   7  14        2.02      -21.94     20.89 o 
   6   7  14        0.01      -22.59     21.51 o 
   7   7  14        4.35      -19.55     22.39 o 
   8   7  14       11.51       11.92     23.11 o 
   9   7  14        0.25        9.99     23.07 o 
  10   7  14        0.07       -8.98     40.47 o 
   1   1  15      173.29      188.80     11.60 o 
   2   1  15      273.07      306.12     13.88 o 
   3   1  15       54.17       64.90      9.22 o 
   4   1  15      355.84      363.90     16.85 o 
   5   1  15        0.70       -9.11      8.67 o 
   6   1  15       73.43       71.11     13.43 o 
   7   1  15       41.35       38.28     10.38 o 
   8   1  15      351.34      398.04     18.07 o 
   9   1  15      261.51      379.99     26.99 o 
  10   1  15      273.11      303.63     21.35 o 
  11   1  15       14.69       -0.88     18.26 o 
  12   1  15       39.14        7.91     14.30 o 
  13   1  15       58.06       54.47     16.12 o 
  14   1  15       61.55       39.01     15.90 o 
  15   1  15        5.79       -0.39     15.50 o 
  16   1  15      120.89      103.80     19.19 o 
  17   1  15        4.43      -10.30     17.22 o 
  18   1  15        0.01      -23.76     22.63 o 
  19   1  15        1.99      -13.15     24.73 o 
  20   1  15        1.60        1.38     25.99 o 
  21   1  15        0.84      -26.43     25.17 o 
   0   2  15       37.15       39.30     17.66 o 
   1   2  15     1064.67     1013.11     29.60 o 
   2   2  15       28.17       56.38     13.70 o 
   3   2  15      268.48      286.81     19.09 o 
   4   2  15       12.66       -3.51     12.83 o 
   5   2  15       86.07       90.92     14.72 o 
   6   2  15      165.96      157.53     16.38 o 
   7   2  15        0.01      -10.52     10.01 o 
   8   2  15        5.76        3.09     12.65 o 
   9   2  15        2.78      -12.59     11.99 o 
  10   2  15       54.00       47.79     13.39 o 
  11   2  15        0.81        3.21     12.50 o 
  12   2  15       36.48       34.59     14.09 o 
  13   2  15        0.39        0.37     13.22 o 
  14   2  15      155.77      171.62     17.99 o 
  15   2  15       30.03       -2.54     15.15 o 
  16   2  15        0.54       -4.28     15.90 o 
  17   2  15       58.29       34.07     32.13 o 
  18   2  15       42.91       24.65     18.74 o 
  19   2  15       41.65       24.72     19.86 o 
  20   2  15        2.81      -22.72     21.64 o 
   1   3  15        0.53       -2.63     14.54 o 
   2   3  15       14.71       15.27     15.93 o 
   3   3  15        0.54       -7.71     13.22 o 
   4   3  15       38.03       17.15     13.15 o 
   5   3  15       39.47       29.83     13.94 o 
   6   3  15      115.99      122.24     16.47 o 
   7   3  15       14.37       22.16     14.42 o 
   8   3  15       89.42       63.71     15.41 o 
   9   3  15       19.79        7.41     16.24 o 
  10   3  15       87.07       51.47     18.07 o 
  11   3  15        0.01        7.01     12.55 o 
  12   3  15      249.91      251.52     18.78 o 
  13   3  15      166.85      211.39     28.13 o 
  14   3  15        8.72       16.50     16.62 o 
  15   3  15       93.75       82.36     18.81 o 
  16   3  15        7.87      -16.83     16.03 o 
  17   3  15      146.38      176.52     29.41 o 
  18   3  15        4.68        2.69     18.42 o 
  19   3  15       34.48       47.13     23.01 o 
   0   4  15      103.21      136.92     27.54 o 
   1   4  15       34.13        7.80     15.87 o 
   2   4  15        0.00      -13.85     16.15 o 
   3   4  15       66.56       33.17     17.98 o 
   4   4  15       69.64       68.78     20.26 o 
   5   4  15       74.85       21.42     16.81 o 
   6   4  15       36.99       31.78     15.15 o 
   7   4  15       21.88       15.27     15.15 o 
   8   4  15        0.17      -12.05     16.98 o 
   9   4  15       86.46       53.16     28.99 o 
  10   4  15       33.97        2.75     21.44 o 
  11   4  15        0.49       -2.91     22.64 o 
  12   4  15        0.96      -22.43     21.37 o 
  13   4  15       63.07       57.60     23.89 o 
  14   4  15       14.58        3.68     16.45 o 
  15   4  15        1.07      -18.04     17.35 o 
  16   4  15       67.52       79.15     20.88 o 
  17   4  15        1.01      -10.25     19.34 o 
  18   4  15      114.26      140.18     23.37 o 
   1   5  15       24.53        8.98     17.31 o 
   2   5  15      154.14      159.55     22.72 o 
   3   5  15        8.13       17.13     18.79 o 
   4   5  15      131.10      190.46     25.73 o 
   5   5  15        2.60       24.48     19.39 o 
   6   5  15        7.27        7.14     19.41 o 
   7   5  15        1.47       11.46     18.90 o 
   8   5  15       12.48        8.27     19.26 o 
   9   5  15       67.63       38.73     24.31 o 
  10   5  15       81.89       97.03     39.79 o 
  11   5  15        9.83      -17.70     24.99 o 
  12   5  15        1.72      -17.34     24.25 o 
  13   5  15        8.09      -22.98     24.89 o 
  14   5  15        0.03      -24.73     28.01 o 
  15   5  15        0.11      -25.62     26.81 o 
   0   6  15        2.95      -29.79     28.37 o 
   1   6  15       14.26       13.63     19.54 o 
   2   6  15        1.36        8.45     19.98 o 
   3   6  15       28.68       44.38     22.16 o 
   4   6  15        0.18       -6.31     20.15 o 
   5   6  15        4.88       20.72     21.09 o 
   6   6  15        5.35        3.47     21.12 o 
   7   6  15        9.95       34.07     24.57 o 
   8   6  15        0.58      -22.38     21.32 o 
   9   6  15        0.01      -22.24     21.19 o 
  10   6  15        0.14      -11.36     25.79 o 
  11   6  15        5.84        3.26     27.39 o 
  12   6  15        9.16       15.63     27.40 o 
   1   7  15        1.69      -23.08     21.98 o 
   2   7  15        0.22      -13.97     22.83 o 
   3   7  15        0.20      -22.69     21.61 o 
   4   7  15        0.17        1.65     22.61 o 
   5   7  15        0.31       -2.06     22.80 o 
   6   7  15        0.00      -24.27     23.11 o 
   0   0  16      970.53      888.53     83.16 o 
   1   0  16       23.15       14.38     10.95 o 
   2   0  16      498.74      537.99     22.58 o 
   3   0  16        9.53       27.24     11.42 o 
   4   0  16      170.50      220.37     16.70 o 
   5   0  16      179.49      202.38     17.50 o 
   6   0  16      595.76      581.70     25.48 o 
   7   0  16       24.38       17.35     11.88 o 
   8   0  16      189.80      187.28     30.29 o 
   9   0  16        7.51       -0.55     12.74 o 
  10   0  16       10.73      -18.34     17.46 o 
  11   0  16        3.66      -14.51     17.09 o 
  12   0  16      118.07       73.65     21.71 o 
  13   0  16       25.95       75.26     39.78 o 
  14   0  16        7.14       -4.44     36.73 o 
  15   0  16        0.18        2.63     40.89 o 
  16   0  16        0.86       23.70     42.27 o 
  17   0  16        1.67      -40.75     38.81 o 
  18   0  16        0.21      -20.79     43.24 o 
  19   0  16        2.95       -9.70     45.18 o 
  20   0  16        4.01       48.37     49.62 o 
   1   1  16      217.25      268.64     12.41 o 
   2   1  16        0.95       -7.53      7.17 o 
   3   1  16       64.94       65.53     13.74 o 
   4   1  16      168.07      190.08     14.95 o 
   5   1  16       72.86       90.94     12.38 o 
   6   1  16       43.33       37.26     11.42 o 
   7   1  16      130.23      147.51     14.96 o 
   8   1  16      105.22       91.96     18.05 o 
   9   1  16      285.98      305.51     38.75 o 
  10   1  16        0.02       15.23     15.30 o 
  11   1  16        0.62        7.17     15.36 o 
  12   1  16       11.14       -2.84     15.03 o 
  13   1  16        2.40      -10.67     15.97 o 
  14   1  16       59.92       44.00     18.85 o 
  15   1  16       95.59       72.58     20.82 o 
  16   1  16       19.90       20.33     19.65 o 
  17   1  16        0.00       14.77     20.55 o 
  18   1  16        5.08      -18.66     31.52 o 
  19   1  16        1.44      -20.50     31.88 o 
   0   2  16      343.06      317.74     33.71 o 
   1   2  16       52.39       55.85     19.11 o 
   2   2  16      578.85      627.90     30.59 o 
   3   2  16        4.21      -15.22     14.49 o 
   4   2  16       82.88       96.67     21.34 o 
   5   2  16       32.32       32.09     15.77 o 
   6   2  16        2.67      -11.34     10.80 o 
   7   2  16        0.00        2.89     11.50 o 
   8   2  16       26.07       -4.94     13.28 o 
   9   2  16      104.20       96.90     17.09 o 
  10   2  16       86.76       56.43     15.68 o 
  11   2  16       11.52       -5.17     14.16 o 
  12   2  16       10.85      -12.30     14.14 o 
  13   2  16        4.12        2.99     15.48 o 
  14   2  16       38.75       19.29     17.18 o 
  15   2  16       36.49       39.72     17.85 o 
  16   2  16       14.59      -11.33     17.53 o 
  17   2  16       35.61       18.61     18.33 o 
  18   2  16       73.98       63.18     24.59 o 
  19   2  16        9.61      -15.38     22.37 o 
   1   3  16       11.65       17.86     16.37 o 
   2   3  16        8.52        2.52     16.66 o 
   3   3  16       30.67       -7.09     13.95 o 
   4   3  16        9.09       11.09     14.39 o 
   5   3  16       64.77       40.14     14.92 o 
   6   3  16        0.02       -9.62     14.24 o 
   7   3  16        0.18      -15.41     14.67 o 
   8   3  16       69.44       60.50     16.41 o 
   9   3  16        6.55       -1.09     16.45 o 
  10   3  16       19.44       19.17     13.32 o 
  11   3  16        1.28      -13.84     13.18 o 
  12   3  16       27.08       22.69     14.38 o 
  13   3  16       58.49        0.46     16.67 o 
  14   3  16       44.20       36.69     29.34 o 
  15   3  16        7.20        2.99     19.61 o 
  16   3  16       75.50       73.95     22.91 o 
  17   3  16       21.71       22.16     22.92 o 
  18   3  16      133.48      243.93     65.69 o 
   0   4  16        7.85       -7.56     24.35 o 
   1   4  16      105.52       80.93     20.16 o 
   2   4  16       16.28       -1.38     17.38 o 
   3   4  16      115.03       98.38     20.81 o 
   4   4  16       63.60       43.82     19.40 o 
   5   4  16      121.44      143.69     63.14 o 
   6   4  16       10.96       -2.19     18.29 o 
   7   4  16       73.53       57.34     20.63 o 
   8   4  16        0.40        6.00     19.45 o 
   9   4  16       15.42       -4.27     22.75 o 
  10   4  16        1.78       -8.94     22.77 o 
  11   4  16        0.71        1.57     23.77 o 
  12   4  16       47.78       77.67     27.41 o 
  13   4  16       14.17       -7.84     16.12 o 
  14   4  16        5.96      -19.37     18.44 o 
  15   4  16       43.44       47.50     24.39 o 
  16   4  16        0.12       11.89     21.60 o 
   1   5  16        0.86       -0.43     18.48 o 
   2   5  16       86.90      109.90     22.82 o 
   3   5  16        0.51       -7.09     19.68 o 
   4   5  16       54.55       37.87     21.03 o 
   5   5  16       20.06       -8.43     20.00 o 
   6   5  16       41.58       31.48     25.31 o 
   7   5  16       25.29       26.49     21.10 o 
   8   5  16       21.85        6.54     21.41 o 
   9   5  16       32.94       19.93     22.15 o 
  10   5  16        0.01      -26.13     24.89 o 
  11   5  16       26.78        7.10     26.05 o 
  12   5  16       20.23       -1.74     27.12 o 
  13   5  16        0.29      -15.71     26.78 o 
   0   6  16        8.48      -29.42     28.02 o 
   1   6  16        9.06      -21.60     20.57 o 
   2   6  16        0.23      -10.86     21.94 o 
   3   6  16       16.60       16.89     21.30 o 
   4   6  16        5.52      -11.00     21.98 o 
   5   6  16       10.02       17.25     22.46 o 
   6   6  16        7.49       39.97     22.87 o 
   7   6  16        6.95       18.43     22.57 o 
   8   6  16        0.20        8.89     23.53 o 
   9   6  16       10.15       -5.54     26.81 o 
   1   1  17       99.65      104.34     10.10 o 
   2   1  17       65.63       58.70     10.09 o 
   3   1  17      218.72      273.04     15.12 o 
   4   1  17       31.49       37.22     10.14 o 
   5   1  17      188.08      212.26     13.98 o 
   6   1  17        0.19      -11.73     11.17 o 
   7   1  17       54.90       29.40     12.85 o 
   8   1  17       94.03       85.61     18.54 o 
   9   1  17        0.41        8.32     17.12 o 
  10   1  17        6.17       21.15     16.31 o 
  11   1  17       60.76       48.66     18.13 o 
  12   1  17        1.44       -9.91     16.56 o 
  13   1  17       60.87       33.43     19.10 o 
  14   1  17       64.31       55.02     26.62 o 
  15   1  17        0.24       -6.36     19.63 o 
  16   1  17       10.23        0.82     20.39 o 
  17   1  17        1.94      -30.94     31.11 o 
   0   2  17       68.90       64.96     43.73 o 
   1   2  17      115.34      118.09     21.98 o 
   2   2  17        7.88        9.33     18.25 o 
   3   2  17        1.40      -18.44     17.56 o 
   4   2  17        7.44       -3.98     12.16 o 
   5   2  17        1.79       -6.92     12.30 o 
   6   2  17        0.57       -7.82     13.21 o 
   7   2  17       17.07       13.36     16.05 o 
   8   2  17      131.82      127.26     19.67 o 
   9   2  17       92.80      117.34     19.51 o 
  10   2  17        4.59        0.20     16.58 o 
  11   2  17       30.85       31.05     19.27 o 
  12   2  17        3.93        9.66     17.76 o 
  13   2  17       66.75       63.02     20.20 o 
  14   2  17       88.37       95.45     24.18 o 
  15   2  17       56.80       97.90     22.94 o 
  16   2  17       85.67       63.37     21.70 o 
  17   2  17       60.45       47.94     34.79 o 
   1   3  17        0.18       10.47     19.26 o 
   2   3  17        0.33      -15.51     19.46 o 
   3   3  17        0.86       -2.12     16.62 o 
   4   3  17        4.18       -9.87     16.53 o 
   5   3  17       14.14        8.14     17.11 o 
   6   3  17        3.78      -15.79     17.41 o 
   7   3  17        5.60        4.86     17.35 o 
   8   3  17       13.33       23.58     21.70 o 
   9   3  17        5.12      -13.19     14.45 o 
  10   3  17        0.01      -16.28     15.50 o 
  11   3  17       12.51      -16.78     15.98 o 
  12   3  17       18.44       15.01     19.42 o 
  13   3  17        0.62      -18.23     17.36 o 
  14   3  17        5.81      -27.25     33.07 o 
  15   3  17       40.57       43.20     35.94 o 
   0   4  17       10.13        1.13     25.75 o 
   1   4  17        2.67       -3.56     18.20 o 
   2   4  17       10.73      -11.88     19.00 o 
   3   4  17       49.83       29.81     19.75 o 
   4   4  17       14.03        0.08     19.32 o 
   5   4  17        0.40       -3.93     19.47 o 
   6   4  17       43.48       37.61     20.47 o 
   7   4  17       16.29      -20.78     19.79 o 
   8   4  17        9.85        6.84     20.60 o 
   9   4  17        7.12        0.12     24.58 o 
  10   4  17        0.68      -13.75     24.31 o 
  11   4  17       28.97       20.74     26.22 o 
  12   4  17        1.12      -17.56     16.73 o 
  13   4  17        7.20      -10.89     17.60 o 
   1   5  17        0.00       -0.38     20.14 o 
   2   5  17       33.53        3.16     20.20 o 
   3   5  17       21.84       13.13     21.64 o 
   4   5  17        0.80      -22.23     21.17 o 
   5   5  17       39.33       -3.78     22.12 o 
   6   5  17       56.46       48.70     22.71 o 
   7   5  17       22.05       22.04     22.90 o 
   8   5  17       74.43       84.92     23.55 o 
   9   5  17       17.43       12.39     27.50 o 
  10   5  17       21.73       15.12     28.93 o 
   0   6  17        0.01       -2.67     33.58 o 
   1   6  17        4.06       -9.28     22.70 o 
   2   6  17        3.13      -22.70     21.61 o 
   3   6  17       24.61        3.18     31.61 o 
   0   0  18      397.62      462.41     40.89 o 
   1   0  18     1266.35     1355.59     39.37 o 
   2   0  18      102.19      127.15     23.61 o 
   3   0  18      559.66      687.07     27.73 o 
   4   0  18        2.57        0.93     13.03 o 
   5   0  18      340.34      381.55     24.12 o 
   6   0  18        1.56       32.40     14.00 o 
   7   0  18       61.12       45.52     14.90 o 
   8   0  18      190.87      282.29     29.68 o 
   9   0  18        1.31       34.26     25.99 o 
  10   0  18        1.60      -16.18     18.36 o 
  11   0  18        1.80        8.73     38.95 o 
  12   0  18       67.73       50.86     41.72 o 
  13   0  18        6.65       -6.24     38.25 o 
  14   0  18        3.75       -1.80     41.72 o 
  15   0  18       43.84       24.12     44.21 o 
   1   1  18       35.09       37.53     11.58 o 
   2   1  18       30.07       39.68     10.71 o 
   3   1  18        1.36       -0.01      9.49 o 
   4   1  18       32.61       23.83     10.22 o 
   5   1  18        0.16       -8.38      9.41 o 
   6   1  18       38.40       46.38     11.50 o 
   7   1  18       16.73        2.74     12.00 o 
   8   1  18        2.38       -8.88     12.10 o 
   9   1  18        1.80       -6.07     16.33 o 
  10   1  18       92.58       74.65     19.70 o 
  11   1  18        3.93       18.13     17.91 o 
  12   1  18      185.44      176.83     28.03 o 
  13   1  18        0.65        0.29     19.45 o 
  14   1  18        0.10       12.65     20.48 o 
  15   1  18        2.97       14.95     20.30 o 
   0   2  18       56.49        7.21     35.76 o 
   1   2  18       14.87      -15.79     18.45 o 
   2   2  18        0.09        2.65     13.13 o 
   3   2  18        0.45      -13.26     12.63 o 
   4   2  18        1.39      -13.50     12.85 o 
   5   2  18        0.20       -7.38     13.60 o 
   6   2  18        0.82      -14.49     13.80 o 
   7   2  18       87.09       78.89     19.08 o 
   8   2  18       56.76       47.46     25.66 o 
   9   2  18        4.91       -6.04     16.01 o 
  10   2  18       22.83       19.20     18.14 o 
  11   2  18       11.82      -12.95     18.50 o 
  12   2  18        0.66       -8.44     19.99 o 
  13   2  18       18.85       23.45     20.27 o 
  14   2  18       14.58       24.91     21.28 o 
   1   3  18        2.54        6.72     25.71 o 
   2   3  18        1.12      -23.36     32.50 o 
   3   3  18        2.38      -26.06     24.82 o 
   4   3  18        3.55       -5.04     20.49 o 
   5   3  18        2.00      -10.17     19.92 o 
   6   3  18        0.26       -7.60     20.56 o 
   7   3  18        2.69      -13.68     14.60 o 
   8   3  18        0.00      -19.74     18.80 o 
   9   3  18        2.27      -17.32     16.49 o 
  10   3  18        8.28      -15.06     17.34 o 
  11   3  18        2.82      -10.04     21.29 o 
  12   3  18        0.01      -21.97     20.92 o 
  13   3  18        0.14      -32.85     46.01 o 
   0   4  18        3.23        4.71     38.25 o 
   1   4  18        5.28        3.27     22.70 o 
   2   4  18        1.48       13.55     23.45 o 
   3   4  18        0.10      -15.03     23.71 o 
   4   4  18        0.17       -7.23     23.70 o 
   5   4  18        0.14      -12.98     23.42 o 
   6   4  18        0.97      -24.66     23.49 o 
   7   4  18        1.77      -12.77     25.22 o 
   8   4  18        1.86      -26.43     25.17 o 
   9   4  18        0.34        1.60     31.62 o 
  10   4  18        0.41       -2.10     46.22 o 
   1   5  18        0.75      -22.76     21.68 o 
   2   5  18        1.88      -13.44     21.54 o 
   3   5  18        1.78      -22.64     21.56 o 
   4   5  18       26.46        9.35     22.58 o 
   5   5  18        7.44      -49.48     47.12 o 
   1   1  19        2.44       -3.14     11.45 o 
   2   1  19        6.47        9.34     12.05 o 
   3   1  19       66.45       52.67     13.47 o 
   4   1  19        2.20        5.66     12.20 o 
   5   1  19       40.16       44.58     14.35 o 
   6   1  19        6.48       -1.24     13.07 o 
   7   1  19        2.06      -13.71     13.06 o 
   8   1  19        1.50       -4.57     16.55 o 
   9   1  19        0.80      -17.72     16.88 o 
  10   1  19       18.22       20.80     18.63 o 
  11   1  19       11.60        8.47     19.77 o 
  12   1  19       27.99       42.05     20.98 o 
   0   2  19        5.37        4.78     18.18 o 
   1   2  19        4.57        8.14     12.63 o 
   2   2  19       25.11       18.11     15.68 o 
   3   2  19        1.13       -6.15     14.66 o 
   4   2  19        3.47        1.14     14.70 o 
   5   2  19        2.70        0.80     15.13 o 
   6   2  19        2.25       -5.55     15.67 o 
   7   2  19       26.31       30.68     18.53 o 
   8   2  19        0.03        1.54     16.48 o 
   9   2  19       12.17      -18.32     17.48 o 
  10   2  19        0.51      -17.63     18.41 o 
  11   2  19        0.48       -9.41     19.15 o 
   1   3  19        2.42      -25.96     43.38 o 
   2   3  19        1.98      -12.62     27.33 o 
   3   3  19        0.19      -20.49     26.94 o 
   4   3  19       10.42       18.20     29.96 o 
   5   3  19        0.30      -16.83     16.03 o 
   6   3  19        1.57       -0.31     15.25 o 
   7   3  19        0.01      -11.42     16.12 o 
   8   3  19        0.64       -2.16     16.85 o 
   9   3  19        0.03       -4.47     29.65 o 
   0   4  19        6.46       16.35     41.44 o 
   1   4  19        0.14      -29.94     28.52 o 
   2   4  19        3.98      -30.40     32.85 o 
   3   4  19        3.62       -4.51     29.72 o 
   4   4  19        4.75      -19.82     30.51 o 
   5   4  19        0.04      -13.31     41.02 o 
   1   0  20      175.40      218.81     19.99 o 
   2   0  20      123.26      134.11     17.90 o 
   3   0  20      122.17      103.95     27.83 o 
   4   0  20        1.08       -2.71     15.02 o 
   5   0  20       15.42       -1.29     16.51 o 
   6   0  20       22.40       22.80     21.57 o 
   7   0  20        6.06      -16.67     30.35 o 
   8   0  20       52.09       50.73     44.07 o 
   1   1  20       23.60       22.75     13.54 o 
   2   1  20        6.97       12.44     13.41 o 
   3   1  20        7.65       -5.01     13.70 o 
   4   1  20       15.45       10.23     13.38 o 
   5   1  20        4.98        5.99     14.26 o 
   6   1  20        0.98      -13.35     13.63 o 
   7   1  20        9.06        0.04     20.60 o 
   8   1  20       22.50       21.48     29.68 o 
   0   2  20        2.53      -15.24     26.89 o 
   1   2  20        4.41        6.20     13.85 o 
   2   2  20      127.92      140.48     16.36 o 
   3   2  20        8.55       22.47     13.27 o 
   4   2  20       39.73       56.42     14.16 o 
   5   2  20        0.00      -11.79     12.78 o 
   6   2  20        1.87       -4.11     27.93 o 
                                                 
